# Supplementary material for: Satellite Glial Cells Control Sensory Neuron Excitability via the Release of Fibulin-2
Source: bioRxiv. 2026 Feb 15:2026.02.13.705760. Preprint. [Version 1] doi: 10.64898/2026.02.13.705760 (PMC12918954; doi:10.64898/2026.02.13.705760)
Supplement: Supplement 1 [file media-1.xlsx]

## Sheet: Supplementary Data File 1
Identified Proteins (740/744)	Accession Number	Alternate ID	Molecular Weight	Protein Grouping Ambiguity	Taxonomy	blank_1	blank_2	blank_3	SGC_CM_1	SGC_CM_2	SGC_CM_3
Collagen alpha-1(I) chain OS=Mus musculus OX=10090 GN=Col1a1 PE=1 SV=4	P11087	Col1a1	138 kDa	TRUE	unknown	0	1	0	110	286	74
Collagen alpha-2(I) chain OS=Mus musculus OX=10090 GN=Col1a2 PE=1 SV=2	Q01149	Col1a2	130 kDa	TRUE	unknown	0	4	0	79	252	59
Vimentin OS=Mus musculus OX=10090 GN=Vim PE=1 SV=3	P20152	Vim	54 kDa	TRUE	unknown	0	0	0	87	139	54
Collagen alpha-2(V) chain OS=Mus musculus OX=10090 GN=Col5a2 PE=1 SV=1	Q3U962	Col5a2	145 kDa	TRUE	unknown	0	0	0	44	145	55
Plectin OS=Mus musculus OX=10090 GN=Plec PE=1 SV=3	Q9QXS1	Plec	534 kDa	TRUE	unknown	0	1	1	62	100	38
Collagen alpha-1(III) chain OS=Mus musculus OX=10090 GN=Col3a1 PE=1 SV=4	P08121	Col3a1	139 kDa	TRUE	unknown	0	0	0	34	135	15
Keratin, type II cytoskeletal 5 OS=Mus musculus OX=10090 GN=Krt5 PE=1 SV=1	Q922U2	Krt5	62 kDa	TRUE	unknown	38	42	59	11	9	3
Keratin, type II cytoskeletal 1b OS=Mus musculus OX=10090 GN=Krt77 PE=1 SV=1	Q6IFZ6	Krt77	61 kDa	TRUE	unknown	41	44	47	5	3	1
Keratin, type II cytoskeletal 1 OS=Mus musculus OX=10090 GN=Krt1 PE=1 SV=4	P04104	Krt1	66 kDa	TRUE	unknown	41	53	45	0	3	3
SPARC OS=Mus musculus OX=10090 GN=Sparc PE=1 SV=1	P07214	Sparc	34 kDa		unknown	0	3	0	35	86	17
Albumin OS=Mus musculus OX=10090 GN=Alb PE=1 SV=3	P07724	Alb	69 kDa		unknown	0	7	1	54	47	55
Fibronectin OS=Mus musculus OX=10090 GN=Fn1 PE=1 SV=4	P11276	Fn1	273 kDa		unknown	0	0	1	34	79	12
Fibrillin-1 OS=Mus musculus OX=10090 GN=Fbn1 PE=1 SV=2	Q61554	Fbn1	312 kDa		unknown	0	0	0	33	86	9
Filamin-A OS=Mus musculus OX=10090 GN=Flna PE=1 SV=5	Q8BTM8	Flna	281 kDa	TRUE	unknown	0	1	1	34	56	33
Keratin, type I cytoskeletal 10 OS=Mus musculus OX=10090 GN=Krt10 PE=1 SV=3	P02535	Krt10	58 kDa	TRUE	unknown	26	27	40	6	5	2
Nestin OS=Mus musculus OX=10090 GN=Nes PE=1 SV=1	Q6P5H2	Nes	207 kDa		unknown	2	2	1	29	68	15
Insulin-like growth factor-binding protein 7 OS=Mus musculus OX=10090 GN=Igfbp7 PE=1 SV=3	Q61581	Igfbp7	29 kDa		unknown	0	1	0	37	63	19
Actin, cytoplasmic 2 OS=Mus musculus OX=10090 GN=Actg1 PE=1 SV=1	P63260	Actg1	42 kDa	TRUE	unknown	3	0	1	32	48	21
Calmodulin-1 OS=Mus musculus OX=10090 GN=Calm1 PE=1 SV=1	P0DP26 (+2)	Calm1	17 kDa		unknown	0	0	0	33	47	23
Pigment epithelium-derived factor OS=Mus musculus OX=10090 GN=Serpinf1 PE=1 SV=2	P97298	Serpinf1	46 kDa		unknown	0	1	0	24	53	13
Periostin OS=Mus musculus OX=10090 GN=Postn PE=1 SV=2	Q62009	Postn	93 kDa		unknown	0	2	1	35	44	11
Nidogen-1 OS=Mus musculus OX=10090 GN=Nid1 PE=1 SV=2	P10493	Nid1	137 kDa		unknown	0	1	0	25	34	25
Follistatin-related protein 1 OS=Mus musculus OX=10090 GN=Fstl1 PE=1 SV=2	Q62356	Fstl1	35 kDa		unknown	0	0	0	27	52	6
Collagen alpha-2(IV) chain OS=Mus musculus OX=10090 GN=Col4a2 PE=1 SV=4	P08122	Col4a2	167 kDa		unknown	0	0	0	17	61	6
A-kinase anchor protein 12 OS=Mus musculus OX=10090 GN=Akap12 PE=1 SV=1	Q9WTQ5	Akap12	181 kDa		unknown	0	0	0	27	47	6
Keratin, type II cytoskeletal 6A OS=Mus musculus OX=10090 GN=Krt6a PE=1 SV=3	P50446	Krt6a	59 kDa	TRUE	unknown	19	24	23	5	0	2
Moesin OS=Mus musculus OX=10090 GN=Msn PE=1 SV=3	P26041	Msn	68 kDa	TRUE	unknown	0	0	0	23	22	28
Elongation factor 1-alpha 1 OS=Mus musculus OX=10090 GN=Eef1a1 PE=1 SV=3	P10126	Eef1a1	50 kDa		unknown	0	2	1	12	50	5
Rootletin OS=Mus musculus OX=10090 GN=Crocc PE=1 SV=2	Q8CJ40	Crocc	227 kDa		unknown	0	0	0	13	8	8
Keratin, type II cytoskeletal 75 OS=Mus musculus OX=10090 GN=Krt75 PE=1 SV=1	Q8BGZ7	Krt75	60 kDa	TRUE	unknown	18	25	19	4	0	2
Actin, alpha skeletal muscle OS=Mus musculus OX=10090 GN=Acta1 PE=1 SV=1	P68134	Acta1	42 kDa	TRUE	unknown	0	0	0	23	34	14
Keratin, type I cytoskeletal 15 OS=Mus musculus OX=10090 GN=Krt15 PE=1 SV=2	Q61414	Krt15	49 kDa	TRUE	unknown	15	18	22	0	0	4
Prelamin-A/C OS=Mus musculus OX=10090 GN=Lmna PE=1 SV=2	P48678	Lmna	74 kDa	TRUE	unknown	0	2	1	20	36	22
Microtubule-associated protein 4 OS=Mus musculus OX=10090 GN=Map4 PE=1 SV=3	P27546	Map4	117 kDa		unknown	0	0	0	24	30	23
Cystatin-C OS=Mus musculus OX=10090 GN=Cst3 PE=1 SV=2	P21460	Cst3	16 kDa		unknown	0	0	0	7	69	2
Alpha-actinin-4 OS=Mus musculus OX=10090 GN=Actn4 PE=1 SV=1	P57780	Actn4	105 kDa	TRUE	unknown	0	0	0	33	19	14
Collagen alpha-1(V) chain OS=Mus musculus OX=10090 GN=Col5a1 PE=1 SV=2	O88207	Col5a1	184 kDa	TRUE	unknown	0	1	0	15	47	15
Keratin, type I cytoskeletal 17 OS=Mus musculus OX=10090 GN=Krt17 PE=1 SV=3	Q9QWL7	Krt17	48 kDa	TRUE	unknown	15	18	17	5	2	4
Protein disulfide-isomerase A3 OS=Mus musculus OX=10090 GN=Pdia3 PE=1 SV=2	P27773	Pdia3	57 kDa		unknown	0	0	0	24	21	21
14-3-3 protein zeta/delta OS=Mus musculus OX=10090 GN=Ywhaz PE=1 SV=1	P63101	Ywhaz	28 kDa	TRUE	unknown	0	0	0	17	21	18
Keratin, type II cytoskeletal 2 epidermal OS=Mus musculus OX=10090 GN=Krt2 PE=1 SV=1	Q3TTY5	Krt2	71 kDa	TRUE	unknown	17	14	15	2	4	1
Tropomyosin alpha-4 chain OS=Mus musculus OX=10090 GN=Tpm4 PE=1 SV=3	Q6IRU2	Tpm4	28 kDa	TRUE	unknown	0	0	0	27	14	22
Cadherin-2 OS=Mus musculus OX=10090 GN=Cdh2 PE=1 SV=2	P15116	Cdh2	100 kDa		unknown	0	0	0	12	36	10
Pyruvate kinase PKM OS=Mus musculus OX=10090 GN=Pkm PE=1 SV=4	P52480	Pkm	58 kDa	TRUE	unknown	0	1	1	13	45	8
Thrombospondin-1 OS=Mus musculus OX=10090 GN=Thbs1 PE=1 SV=1	P35441	Thbs1	130 kDa	TRUE	unknown	0	1	0	26	18	19
Galectin-1 OS=Mus musculus OX=10090 GN=Lgals1 PE=1 SV=3	P16045	Lgals1	15 kDa		unknown	0	0	0	14	40	11
Inter-alpha-trypsin inhibitor heavy chain H2 OS=Mus musculus OX=10090 GN=Itih2 PE=1 SV=1	Q61703	Itih2	106 kDa		unknown	0	3	0	18	16	21
Polyubiquitin-C OS=Mus musculus OX=10090 GN=Ubc PE=1 SV=2	P0CG50	Ubc	83 kDa		unknown	1	0	2	22	26	1
Cell surface glycoprotein MUC18 OS=Mus musculus OX=10090 GN=Mcam PE=1 SV=1	Q8R2Y2	Mcam	72 kDa		unknown	0	1	0	16	27	11
Heat shock cognate 71 kDa protein OS=Mus musculus OX=10090 GN=Hspa8 PE=1 SV=1	P63017	Hspa8	71 kDa	TRUE	unknown	1	0	0	21	30	11
Keratin, type I cytoskeletal 14 OS=Mus musculus OX=10090 GN=Krt14 PE=1 SV=2	Q61781	Krt14	53 kDa	TRUE	unknown	10	20	19	0	2	0
Filamin-B OS=Mus musculus OX=10090 GN=Flnb PE=1 SV=3	Q80X90	Flnb	278 kDa	TRUE	unknown	0	0	0	16	19	13
Transketolase OS=Mus musculus OX=10090 GN=Tkt PE=1 SV=1	P40142	Tkt	68 kDa		unknown	0	1	0	15	33	9
Vinculin OS=Mus musculus OX=10090 GN=Vcl PE=1 SV=4	Q64727	Vcl	117 kDa		unknown	0	0	0	14	19	16
Fructose-bisphosphate aldolase A OS=Mus musculus OX=10090 GN=Aldoa PE=1 SV=2	P05064	Aldoa	39 kDa	TRUE	unknown	0	0	1	13	25	14
Glyceraldehyde-3-phosphate dehydrogenase OS=Mus musculus OX=10090 GN=Gapdh PE=1 SV=2	P16858	Gapdh	36 kDa		unknown	2	3	4	10	13	8
Malate dehydrogenase, mitochondrial OS=Mus musculus OX=10090 GN=Mdh2 PE=1 SV=3	P08249	Mdh2	36 kDa		unknown	1	2	0	9	26	8
Basement membrane-specific heparan sulfate proteoglycan core protein OS=Mus musculus OX=10090 GN=Hspg2 PE=1 SV=1	Q05793	Hspg2	398 kDa		unknown	0	0	0	16	21	11
Talin-1 OS=Mus musculus OX=10090 GN=Tln1 PE=1 SV=2	P26039	Tln1	270 kDa	TRUE	unknown	0	0	0	10	31	8
Cathepsin B OS=Mus musculus OX=10090 GN=Ctsb PE=1 SV=2	P10605	Ctsb	37 kDa		unknown	0	0	0	14	30	4
Cofilin-1 OS=Mus musculus OX=10090 GN=Cfl1 PE=1 SV=3	P18760	Cfl1	19 kDa	TRUE	unknown	0	0	0	11	28	12
Dystroglycan 1 OS=Mus musculus OX=10090 GN=Dag1 PE=1 SV=4	Q62165	Dag1	97 kDa		unknown	0	1	0	14	25	10
Collagen alpha-1(IV) chain OS=Mus musculus OX=10090 GN=Col4a1 PE=1 SV=4	P02463	Col4a1	161 kDa		unknown	0	0	0	8	33	7
Spectrin alpha chain, non-erythrocytic 1 OS=Mus musculus OX=10090 GN=Sptan1 PE=1 SV=4	P16546	Sptan1	285 kDa		unknown	0	0	0	18	21	7
Collagen alpha-1(II) chain OS=Mus musculus OX=10090 GN=Col2a1 PE=1 SV=2	P28481	Col2a1	142 kDa	TRUE	unknown	0	0	0	9	25	8
Alpha-actinin-1 OS=Mus musculus OX=10090 GN=Actn1 PE=1 SV=1	Q7TPR4	Actn1	103 kDa	TRUE	unknown	0	0	0	22	15	8
Tropomyosin alpha-1 chain OS=Mus musculus OX=10090 GN=Tpm1 PE=1 SV=1	P58771	Tpm1	33 kDa	TRUE	unknown	0	0	0	12	13	19
Fascin OS=Mus musculus OX=10090 GN=Fscn1 PE=1 SV=4	Q61553	Fscn1	55 kDa		unknown	0	0	0	16	21	9
Nucleobindin-1 OS=Mus musculus OX=10090 GN=Nucb1 PE=1 SV=2	Q02819	Nucb1	53 kDa		unknown	0	0	0	11	23	9
Peroxidasin homolog OS=Mus musculus OX=10090 GN=Pxdn PE=1 SV=2	Q3UQ28	Pxdn	165 kDa		unknown	0	0	0	10	26	7
Phosphoglycerate kinase 1 OS=Mus musculus OX=10090 GN=Pgk1 PE=1 SV=4	P09411	Pgk1	45 kDa		unknown	0	0	0	18	19	7
Serotransferrin OS=Mus musculus OX=10090 GN=Tf PE=1 SV=1	Q921I1	Tf	77 kDa	TRUE	unknown	0	0	0	17	22	5
Peptidyl-prolyl cis-trans isomerase B OS=Mus musculus OX=10090 GN=Ppib PE=1 SV=2	P24369	Ppib	24 kDa		unknown	0	0	0	13	20	8
Keratin, type II cytoskeletal 7 OS=Mus musculus OX=10090 GN=Krt7 PE=1 SV=1	Q9DCV7	Krt7	51 kDa	TRUE	unknown	10	10	7	4	0	0
Keratin, type I cytoskeletal 42 OS=Mus musculus OX=10090 GN=Krt42 PE=1 SV=1	Q6IFX2	Krt42	50 kDa	TRUE	unknown	10	17	12	0	0	2
Antithrombin-III OS=Mus musculus OX=10090 GN=Serpinc1 PE=1 SV=1	P32261	Serpinc1	52 kDa		unknown	0	1	0	11	10	17
Glucose-6-phosphate isomerase OS=Mus musculus OX=10090 GN=Gpi PE=1 SV=4	P06745	Gpi	63 kDa		unknown	0	0	0	6	24	9
Keratin, type I cytoskeletal 16 OS=Mus musculus OX=10090 GN=Krt16 PE=1 SV=3	Q9Z2K1	Krt16	52 kDa	TRUE	unknown	9	17	14	1	0	1
Tenascin OS=Mus musculus OX=10090 GN=Tnc PE=1 SV=1	Q80YX1	Tnc	232 kDa		unknown	0	0	0	13	15	9
14-3-3 protein epsilon OS=Mus musculus OX=10090 GN=Ywhae PE=1 SV=1	P62259	Ywhae	29 kDa	TRUE	unknown	1	0	0	15	14	10
Peptidyl-prolyl cis-trans isomerase A OS=Mus musculus OX=10090 GN=Ppia PE=1 SV=2	P17742	Ppia	18 kDa		unknown	0	0	0	11	20	6
Lysyl oxidase homolog 2 OS=Mus musculus OX=10090 GN=Loxl2 PE=1 SV=2	P58022	Loxl2	87 kDa		unknown	0	0	0	11	24	5
Calumenin OS=Mus musculus OX=10090 GN=Calu PE=1 SV=1	O35887	Calu	37 kDa		unknown	0	0	0	13	17	7
Bone morphogenetic protein 1 OS=Mus musculus OX=10090 GN=Bmp1 PE=1 SV=2	P98063	Bmp1	112 kDa	TRUE	unknown	0	0	0	12	20	6
Tropomyosin beta chain OS=Mus musculus OX=10090 GN=Tpm2 PE=1 SV=1	P58774	Tpm2	33 kDa	TRUE	unknown	0	0	0	12	8	15
Prosaposin OS=Mus musculus OX=10090 GN=Psap PE=1 SV=2	Q61207	Psap	61 kDa		unknown	0	0	0	15	23	4
Desmoplakin OS=Mus musculus OX=10090 GN=Dsp PE=1 SV=1	E9Q557	Dsp	333 kDa		unknown	5	5	12	0	0	0
Hemoglobin subunit alpha OS=Mus musculus OX=10090 GN=Hba PE=1 SV=2	P01942	Hba	15 kDa		unknown	0	0	0	4	4	24
Metalloproteinase inhibitor 1 OS=Mus musculus OX=10090 GN=Timp1 PE=1 SV=2	P12032	Timp1	23 kDa		unknown	0	0	0	8	25	2
Procollagen C-endopeptidase enhancer 1 OS=Mus musculus OX=10090 GN=Pcolce PE=1 SV=2	Q61398	Pcolce	50 kDa		unknown	0	0	0	10	24	2
Alpha-enolase OS=Mus musculus OX=10090 GN=Eno1 PE=1 SV=3	P17182	Eno1	47 kDa		unknown	2	1	0	10	15	10
Elongation factor 2 OS=Mus musculus OX=10090 GN=Eef2 PE=1 SV=2	P58252	Eef2	95 kDa		unknown	1	1	0	7	17	6
Tubulin alpha-1C chain OS=Mus musculus OX=10090 GN=Tuba1c PE=1 SV=1	P68373	Tuba1c	50 kDa	TRUE	unknown	1	0	0	10	17	6
Transaldolase OS=Mus musculus OX=10090 GN=Taldo1 PE=1 SV=2	Q93092	Taldo1	37 kDa		unknown	0	2	0	12	10	9
14-3-3 protein eta OS=Mus musculus OX=10090 GN=Ywhah PE=1 SV=2	P68510	Ywhah	28 kDa	TRUE	unknown	0	0	0	10	11	11
Plasminogen activator inhibitor 1 OS=Mus musculus OX=10090 GN=Serpine1 PE=1 SV=1	P22777	Serpine1	45 kDa		unknown	0	1	0	13	18	5
Carboxypeptidase E OS=Mus musculus OX=10090 GN=Cpe PE=1 SV=2	Q00493	Cpe	53 kDa		unknown	0	0	0	13	15	4
Superoxide dismutase [Cu-Zn] OS=Mus musculus OX=10090 GN=Sod1 PE=1 SV=2	P08228	Sod1	16 kDa		unknown	0	0	0	9	19	6
Transgelin-2 OS=Mus musculus OX=10090 GN=Tagln2 PE=1 SV=4	Q9WVA4	Tagln2	22 kDa		unknown	0	0	0	8	18	9
Triosephosphate isomerase OS=Mus musculus OX=10090 GN=Tpi1 PE=1 SV=5	P17751	Tpi1	27 kDa		unknown	0	0	0	11	15	8
Thrombospondin-2 OS=Mus musculus OX=10090 GN=Thbs2 PE=1 SV=2	Q03350	Thbs2	130 kDa	TRUE	unknown	0	0	0	12	16	7
14-3-3 protein beta/alpha OS=Mus musculus OX=10090 GN=Ywhab PE=1 SV=3	Q9CQV8	Ywhab	28 kDa	TRUE	unknown	0	0	0	11	12	11
Annexin A2 OS=Mus musculus OX=10090 GN=Anxa2 PE=1 SV=2	P07356	Anxa2	39 kDa		unknown	0	0	5	9	9	2
Extracellular matrix protein 1 OS=Mus musculus OX=10090 GN=Ecm1 PE=1 SV=2	Q61508	Ecm1	63 kDa		unknown	0	0	0	10	17	2
14-3-3 protein gamma OS=Mus musculus OX=10090 GN=Ywhag PE=1 SV=2	P61982	Ywhag	28 kDa	TRUE	unknown	0	0	0	10	11	10
Profilin-1 OS=Mus musculus OX=10090 GN=Pfn1 PE=1 SV=2	P62962	Pfn1	15 kDa		unknown	0	0	0	11	15	5
Tropomyosin alpha-3 chain OS=Mus musculus OX=10090 GN=Tpm3 PE=1 SV=3	P21107	Tpm3	33 kDa	TRUE	unknown	0	0	0	8	8	14
Histone H2A.J OS=Mus musculus OX=10090 GN=H2aj PE=1 SV=1	Q8R1M2	H2aj	14 kDa	TRUE	unknown	1	1	2	8	9	4
WD repeat-containing protein 1 OS=Mus musculus OX=10090 GN=Wdr1 PE=1 SV=3	O88342	Wdr1	66 kDa		unknown	0	0	0	9	14	6
Collagen alpha-1(XXVIII) chain OS=Mus musculus OX=10090 GN=Col28a1 PE=2 SV=1	Q2UY11	Col28a1	119 kDa		unknown	0	0	0	7	18	5
NADP-dependent malic enzyme OS=Mus musculus OX=10090 GN=Me1 PE=1 SV=2	P06801	Me1	64 kDa		unknown	0	0	0	8	18	4
Junction plakoglobin OS=Mus musculus OX=10090 GN=Jup PE=1 SV=3	Q02257	Jup	82 kDa	TRUE	unknown	7	7	7	1	0	0
Microtubule-associated protein 1B OS=Mus musculus OX=10090 GN=Map1b PE=1 SV=2	P14873	Map1b	270 kDa	TRUE	unknown	0	0	0	8	18	4
Sulfhydryl oxidase 1 OS=Mus musculus OX=10090 GN=Qsox1 PE=1 SV=1	Q8BND5	Qsox1	83 kDa		unknown	0	0	0	7	17	5
Acyl-CoA-binding protein OS=Mus musculus OX=10090 GN=Dbi PE=1 SV=2	P31786	Dbi	10 kDa		unknown	0	0	0	9	18	4
14-3-3 protein theta OS=Mus musculus OX=10090 GN=Ywhaq PE=1 SV=1	P68254	Ywhaq	28 kDa	TRUE	unknown	0	0	0	6	12	11
Transcobalamin-2 OS=Mus musculus OX=10090 GN=Tcn2 PE=1 SV=1	O88968	Tcn2	48 kDa		unknown	0	2	0	5	19	4
Peroxiredoxin-6 OS=Mus musculus OX=10090 GN=Prdx6 PE=1 SV=3	O08709	Prdx6	25 kDa		unknown	1	0	0	4	14	7
L-lactate dehydrogenase A chain OS=Mus musculus OX=10090 GN=Ldha PE=1 SV=3	P06151	Ldha	36 kDa	TRUE	unknown	0	0	0	7	12	7
Calpastatin OS=Mus musculus OX=10090 GN=Cast PE=1 SV=2	P51125	Cast	85 kDa		unknown	0	0	0	8	16	6
Filamin-C OS=Mus musculus OX=10090 GN=Flnc PE=1 SV=3	Q8VHX6	Flnc	291 kDa	TRUE	unknown	0	0	0	10	14	3
Latent-transforming growth factor beta-binding protein 2 OS=Mus musculus OX=10090 GN=Ltbp2 PE=1 SV=2	O08999	Ltbp2	196 kDa		unknown	0	0	0	4	16	3
Thioredoxin reductase 1, cytoplasmic OS=Mus musculus OX=10090 GN=Txnrd1 PE=1 SV=3	Q9JMH6	Txnrd1	67 kDa		unknown	0	0	0	10	13	6
ATP synthase subunit beta, mitochondrial OS=Mus musculus OX=10090 GN=Atp5f1b PE=1 SV=2	P56480	Atp5f1b	56 kDa		unknown	0	1	0	7	17	2
Dihydropyrimidinase-related protein 2 OS=Mus musculus OX=10090 GN=Dpysl2 PE=1 SV=2	O08553	Dpysl2	62 kDa	TRUE	unknown	0	0	0	8	13	3
Gelsolin OS=Mus musculus OX=10090 GN=Gsn PE=1 SV=3	P13020	Gsn	86 kDa		unknown	0	0	0	6	15	8
Fibulin-2 OS=Mus musculus OX=10090 GN=Fbln2 PE=1 SV=2	P37889	Fbln2	132 kDa		unknown	0	0	0	11	13	7
Protein S100-A6 OS=Mus musculus OX=10090 GN=S100a6 PE=1 SV=3	P14069	S100a6	10 kDa	TRUE	unknown	0	1	0	7	12	4
Glia-derived nexin OS=Mus musculus OX=10090 GN=Serpine2 PE=1 SV=2	Q07235	Serpine2	44 kDa		unknown	0	0	0	5	16	5
Rho GDP-dissociation inhibitor 1 OS=Mus musculus OX=10090 GN=Arhgdia PE=1 SV=3	Q99PT1	Arhgdia	23 kDa		unknown	0	0	0	8	12	5
LIM and SH3 domain protein 1 OS=Mus musculus OX=10090 GN=Lasp1 PE=1 SV=1	Q61792	Lasp1	30 kDa		unknown	0	0	0	7	16	3
Src substrate cortactin OS=Mus musculus OX=10090 GN=Cttn PE=1 SV=2	Q60598	Cttn	61 kDa		unknown	0	0	0	8	18	0
Heterogeneous nuclear ribonucleoproteins A2/B1 OS=Mus musculus OX=10090 GN=Hnrnpa2b1 PE=1 SV=2	O88569	Hnrnpa2b1	37 kDa	TRUE	unknown	0	3	0	5	13	3
Myosin-9 OS=Mus musculus OX=10090 GN=Myh9 PE=1 SV=4	Q8VDD5	Myh9	226 kDa	TRUE	unknown	0	0	1	8	10	5
Collagen alpha-1(XI) chain OS=Mus musculus OX=10090 GN=Col11a1 PE=1 SV=2	Q61245	Col11a1	181 kDa	TRUE	unknown	0	0	0	2	16	7
Transgelin OS=Mus musculus OX=10090 GN=Tagln PE=1 SV=3	P37804	Tagln	23 kDa		unknown	0	0	0	10	11	5
Nucleoside diphosphate kinase B OS=Mus musculus OX=10090 GN=Nme2 PE=1 SV=1	Q01768	Nme2	17 kDa	TRUE	unknown	0	0	0	9	9	4
Cytokine receptor-like factor 1 OS=Mus musculus OX=10090 GN=Crlf1 PE=1 SV=1	Q9JM58	Crlf1	47 kDa		unknown	0	0	0	10	12	3
Four and a half LIM domains protein 1 OS=Mus musculus OX=10090 GN=Fhl1 PE=1 SV=3	P97447	Fhl1	32 kDa		unknown	0	0	0	8	13	3
Collagen alpha-1(XII) chain OS=Mus musculus OX=10090 GN=Col12a1 PE=2 SV=3	Q60847	Col12a1	340 kDa		unknown	0	0	0	6	9	9
Endoplasmic reticulum chaperone BiP OS=Mus musculus OX=10090 GN=Hspa5 PE=1 SV=3	P20029	Hspa5	72 kDa	TRUE	unknown	0	0	0	10	5	12
Protein S100-A11 OS=Mus musculus OX=10090 GN=S100a11 PE=1 SV=1	P50543	S100a11	11 kDa		unknown	0	0	0	7	12	2
Latent-transforming growth factor beta-binding protein 4 OS=Mus musculus OX=10090 GN=Ltbp4 PE=1 SV=2	Q8K4G1	Ltbp4	179 kDa		unknown	0	0	0	4	14	4
S-formylglutathione hydrolase OS=Mus musculus OX=10090 GN=Esd PE=1 SV=1	Q9R0P3	Esd	31 kDa		unknown	0	0	0	6	13	6
72 kDa type IV collagenase OS=Mus musculus OX=10090 GN=Mmp2 PE=1 SV=1	P33434	Mmp2	74 kDa		unknown	0	0	0	9	14	1
Cell adhesion molecule 4 OS=Mus musculus OX=10090 GN=Cadm4 PE=1 SV=1	Q8R464	Cadm4	43 kDa		unknown	0	0	0	4	18	3
Citrate synthase, mitochondrial OS=Mus musculus OX=10090 GN=Cs PE=1 SV=1	Q9CZU6	Cs	52 kDa		unknown	0	0	0	10	10	6
Heat shock protein HSP 90-beta OS=Mus musculus OX=10090 GN=Hsp90ab1 PE=1 SV=3	P11499	Hsp90ab1	83 kDa	TRUE	unknown	0	0	0	7	7	7
Annexin A5 OS=Mus musculus OX=10090 GN=Anxa5 PE=1 SV=1	P48036	Anxa5	36 kDa		unknown	0	0	0	10	10	5
Chondroitin sulfate proteoglycan 4 OS=Mus musculus OX=10090 GN=Cspg4 PE=1 SV=3	Q8VHY0	Cspg4	252 kDa		unknown	0	0	0	5	14	3
Radixin OS=Mus musculus OX=10090 GN=Rdx PE=1 SV=3	P26043	Rdx	69 kDa	TRUE	unknown	0	0	0	3	9	5
Semaphorin-7A OS=Mus musculus OX=10090 GN=Sema7a PE=1 SV=1	Q9QUR8	Sema7a	75 kDa		unknown	0	0	0	4	17	1
Glypican-1 OS=Mus musculus OX=10090 GN=Gpc1 PE=1 SV=1	Q9QZF2	Gpc1	61 kDa		unknown	0	0	0	9	11	5
Biglycan OS=Mus musculus OX=10090 GN=Bgn PE=1 SV=1	P28653	Bgn	42 kDa	TRUE	unknown	0	0	0	12	8	3
Disintegrin and metalloproteinase domain-containing protein 10 OS=Mus musculus OX=10090 GN=Adam10 PE=1 SV=2	O35598	Adam10	84 kDa		unknown	0	0	0	4	13	2
Histone H1.2 OS=Mus musculus OX=10090 GN=H1-2 PE=1 SV=2	P15864	H1-2	21 kDa	TRUE	unknown	0	0	0	7	7	7
Aspartate aminotransferase, mitochondrial OS=Mus musculus OX=10090 GN=Got2 PE=1 SV=1	P05202	Got2	47 kDa		unknown	0	0	0	6	11	1
Thymosin beta-4 OS=Mus musculus OX=10090 GN=Tmsb4x PE=1 SV=1	P20065	Tmsb4x	6 kDa		unknown	0	0	0	6	10	5
Ubiquitin carboxyl-terminal hydrolase isozyme L1 OS=Mus musculus OX=10090 GN=Uchl1 PE=1 SV=1	Q9R0P9	Uchl1	25 kDa		unknown	0	0	0	3	13	4
Progranulin OS=Mus musculus OX=10090 GN=Grn PE=1 SV=2	P28798	Grn	63 kDa		unknown	0	0	0	4	14	4
Calsyntenin-1 OS=Mus musculus OX=10090 GN=Clstn1 PE=1 SV=1	Q9EPL2	Clstn1	109 kDa		unknown	0	0	0	9	9	3
Ezrin OS=Mus musculus OX=10090 GN=Ezr PE=1 SV=3	P26040	Ezr	69 kDa	TRUE	unknown	0	0	0	5	6	5
Nucleoside diphosphate kinase A OS=Mus musculus OX=10090 GN=Nme1 PE=1 SV=1	P15532	Nme1	17 kDa	TRUE	unknown	0	0	0	7	8	5
Rab GDP dissociation inhibitor beta OS=Mus musculus OX=10090 GN=Gdi2 PE=1 SV=1	Q61598	Gdi2	51 kDa	TRUE	unknown	0	0	0	6	10	5
Alpha-2-macroglobulin-P OS=Mus musculus OX=10090 GN=A2m PE=2 SV=2	Q6GQT1	A2m	164 kDa	TRUE	unknown	0	0	0	7	5	11
Bleomycin hydrolase OS=Mus musculus OX=10090 GN=Blmh PE=1 SV=1	Q8R016	Blmh	53 kDa		unknown	0	0	0	2	15	1
Cysteine and glycine-rich protein 1 OS=Mus musculus OX=10090 GN=Csrp1 PE=1 SV=3	P97315	Csrp1	21 kDa		unknown	0	0	0	5	11	4
Phosphoglycerate mutase 1 OS=Mus musculus OX=10090 GN=Pgam1 PE=1 SV=3	Q9DBJ1	Pgam1	29 kDa		unknown	0	0	0	6	10	6
Apolipoprotein D OS=Mus musculus OX=10090 GN=Apod PE=1 SV=1	P51910	Apod	22 kDa		unknown	0	0	0	5	14	2
Proteasome subunit alpha type-1 OS=Mus musculus OX=10090 GN=Psma1 PE=1 SV=1	Q9R1P4	Psma1	30 kDa		unknown	1	1	1	7	3	7
Coactosin-like protein OS=Mus musculus OX=10090 GN=Cotl1 PE=1 SV=3	Q9CQI6	Cotl1	16 kDa		unknown	0	1	0	7	7	3
Prolow-density lipoprotein receptor-related protein 1 OS=Mus musculus OX=10090 GN=Lrp1 PE=1 SV=1	Q91ZX7	Lrp1	505 kDa		unknown	0	0	0	10	7	5
Xaa-Pro dipeptidase OS=Mus musculus OX=10090 GN=Pepd PE=1 SV=3	Q11136	Pepd	55 kDa		unknown	0	0	0	10	8	4
Adenylyl cyclase-associated protein 1 OS=Mus musculus OX=10090 GN=Cap1 PE=1 SV=4	P40124	Cap1	52 kDa		unknown	0	0	0	6	9	5
Complement C3 OS=Mus musculus OX=10090 GN=C3 PE=1 SV=3	P01027	C3	186 kDa		unknown	0	0	0	6	3	10
Peroxiredoxin-1 OS=Mus musculus OX=10090 GN=Prdx1 PE=1 SV=1	P35700	Prdx1	22 kDa	TRUE	unknown	0	0	0	6	8	3
Collagen alpha-1(VI) chain OS=Mus musculus OX=10090 GN=Col6a1 PE=1 SV=1	Q04857	Col6a1	108 kDa		unknown	0	0	0	4	12	3
Ubiquitin-like modifier-activating enzyme 1 OS=Mus musculus OX=10090 GN=Uba1 PE=1 SV=1	Q02053	Uba1	118 kDa		unknown	0	0	0	3	8	6
Lamin-B1 OS=Mus musculus OX=10090 GN=Lmnb1 PE=1 SV=3	P14733	Lmnb1	67 kDa	TRUE	unknown	0	0	0	6	10	5
Transitional endoplasmic reticulum ATPase OS=Mus musculus OX=10090 GN=Vcp PE=1 SV=4	Q01853	Vcp	89 kDa		unknown	0	0	0	5	4	5
Myristoylated alanine-rich C-kinase substrate OS=Mus musculus OX=10090 GN=Marcks PE=1 SV=2	P26645	Marcks	30 kDa		unknown	0	0	0	8	8	6
CCN family member 2 OS=Mus musculus OX=10090 GN=Ccn2 PE=1 SV=3	P29268	Ccn2	38 kDa		unknown	0	0	0	8	8	1
Malate dehydrogenase, cytoplasmic OS=Mus musculus OX=10090 GN=Mdh1 PE=1 SV=3	P14152	Mdh1	37 kDa		unknown	0	0	0	4	12	1
Multiple epidermal growth factor-like domains protein 10 OS=Mus musculus OX=10090 GN=Megf10 PE=1 SV=1	Q6DIB5	Megf10	123 kDa		unknown	0	0	0	2	16	2
Metalloproteinase inhibitor 2 OS=Mus musculus OX=10090 GN=Timp2 PE=1 SV=2	P25785	Timp2	24 kDa		unknown	0	0	0	7	9	2
Fatty acid-binding protein 5 OS=Mus musculus OX=10090 GN=Fabp5 PE=1 SV=3	Q05816	Fabp5	15 kDa		unknown	0	2	0	6	9	2
Protein disulfide-isomerase OS=Mus musculus OX=10090 GN=P4hb PE=1 SV=2	P09103	P4hb	57 kDa		unknown	0	1	1	8	5	5
Aldo-keto reductase family 1 member A1 OS=Mus musculus OX=10090 GN=Akr1a1 PE=1 SV=3	Q9JII6	Akr1a1	37 kDa		unknown	0	0	0	7	11	2
Dipeptidyl peptidase 3 OS=Mus musculus OX=10090 GN=Dpp3 PE=1 SV=2	Q99KK7	Dpp3	83 kDa		unknown	0	0	0	4	9	2
Aldo-keto reductase family 1 member B1 OS=Mus musculus OX=10090 GN=Akr1b1 PE=1 SV=3	P45376	Akr1b1	36 kDa		unknown	0	0	0	6	9	5
60 kDa heat shock protein, mitochondrial OS=Mus musculus OX=10090 GN=Hspd1 PE=1 SV=1	P63038	Hspd1	61 kDa		unknown	0	0	0	3	12	2
Lysyl oxidase homolog 3 OS=Mus musculus OX=10090 GN=Loxl3 PE=1 SV=2	Q9Z175	Loxl3	84 kDa		unknown	0	0	0	5	13	1
PDZ and LIM domain protein 1 OS=Mus musculus OX=10090 GN=Pdlim1 PE=1 SV=4	O70400	Pdlim1	36 kDa		unknown	0	0	0	4	10	5
Protein S100-A4 OS=Mus musculus OX=10090 GN=S100a4 PE=1 SV=1	P07091	S100a4	12 kDa	TRUE	unknown	0	0	0	6	6	6
Vasorin OS=Mus musculus OX=10090 GN=Vasn PE=2 SV=2	Q9CZT5	Vasn	72 kDa		unknown	0	0	0	4	12	0
Keratin, type II cuticular Hb2 OS=Mus musculus OX=10090 GN=Krt82 PE=1 SV=2	Q99M74	Krt82	57 kDa		unknown	5	6	2	2	0	1
Peroxiredoxin-2 OS=Mus musculus OX=10090 GN=Prdx2 PE=1 SV=3	Q61171	Prdx2	22 kDa		unknown	2	2	2	1	7	0
Calreticulin OS=Mus musculus OX=10090 GN=Calr PE=1 SV=1	P14211	Calr	48 kDa		unknown	0	0	0	9	4	2
Zyxin OS=Mus musculus OX=10090 GN=Zyx PE=1 SV=2	Q62523	Zyx	61 kDa		unknown	0	0	0	4	12	3
Protein-lysine 6-oxidase OS=Mus musculus OX=10090 GN=Lox PE=1 SV=1	P28301	Lox	47 kDa		unknown	0	0	0	6	9	1
Laminin subunit gamma-1 OS=Mus musculus OX=10090 GN=Lamc1 PE=1 SV=2	P02468	Lamc1	177 kDa		unknown	0	0	0	4	4	6
Annexin A6 OS=Mus musculus OX=10090 GN=Anxa6 PE=1 SV=3	P14824	Anxa6	76 kDa		unknown	0	0	0	9	3	5
Out at first protein homolog OS=Mus musculus OX=10090 GN=Oaf PE=2 SV=1	Q8QZR4	Oaf	32 kDa		unknown	0	0	0	5	9	1
Cochlin OS=Mus musculus OX=10090 GN=Coch PE=1 SV=2	Q62507	Coch	60 kDa		unknown	0	0	0	7	9	0
Cadherin-11 OS=Mus musculus OX=10090 GN=Cdh11 PE=1 SV=1	P55288	Cdh11	88 kDa		unknown	0	0	0	2	13	0
Heat shock protein HSP 90-alpha OS=Mus musculus OX=10090 GN=Hsp90aa1 PE=1 SV=4	P07901	Hsp90aa1	85 kDa	TRUE	unknown	0	1	0	3	4	7
Tubulin beta-5 chain OS=Mus musculus OX=10090 GN=Tubb5 PE=1 SV=1	P99024	Tubb5	50 kDa	TRUE	unknown	0	0	0	5	5	3
Heterogeneous nuclear ribonucleoprotein A1 OS=Mus musculus OX=10090 GN=Hnrnpa1 PE=1 SV=2	P49312	Hnrnpa1	34 kDa	TRUE	unknown	0	0	0	4	5	5
Dihydropyrimidinase-related protein 3 OS=Mus musculus OX=10090 GN=Dpysl3 PE=1 SV=1	Q62188	Dpysl3	62 kDa	TRUE	unknown	0	0	0	4	8	3
Serine protease 23 OS=Mus musculus OX=10090 GN=Prss23 PE=2 SV=2	Q9D6X6	Prss23	43 kDa		unknown	0	0	0	5	6	2
Procollagen-lysine,2-oxoglutarate 5-dioxygenase 1 OS=Mus musculus OX=10090 GN=Plod1 PE=1 SV=1	Q9R0E2	Plod1	84 kDa	TRUE	unknown	0	0	0	4	9	3
Myosin light polypeptide 6 OS=Mus musculus OX=10090 GN=Myl6 PE=1 SV=3	Q60605	Myl6	17 kDa		unknown	0	0	0	8	7	3
Stathmin OS=Mus musculus OX=10090 GN=Stmn1 PE=1 SV=2	P54227	Stmn1	17 kDa		unknown	0	0	0	3	9	6
Macrophage colony-stimulating factor 1 OS=Mus musculus OX=10090 GN=Csf1 PE=1 SV=2	P07141	Csf1	61 kDa		unknown	0	0	0	6	8	2
Ornithine aminotransferase, mitochondrial OS=Mus musculus OX=10090 GN=Oat PE=1 SV=1	P29758	Oat	48 kDa		unknown	0	0	0	7	8	1
Rab GDP dissociation inhibitor alpha OS=Mus musculus OX=10090 GN=Gdi1 PE=1 SV=3	P50396	Gdi1	51 kDa	TRUE	unknown	0	0	0	3	7	3
Cofilin-2 OS=Mus musculus OX=10090 GN=Cfl2 PE=1 SV=1	P45591	Cfl2	19 kDa	TRUE	unknown	0	0	0	2	7	3
Aspartate aminotransferase, cytoplasmic OS=Mus musculus OX=10090 GN=Got1 PE=1 SV=3	P05201	Got1	46 kDa		unknown	0	0	0	3	12	0
Elongation factor 1-gamma OS=Mus musculus OX=10090 GN=Eef1g PE=1 SV=3	Q9D8N0	Eef1g	50 kDa		unknown	0	0	0	3	7	4
DNA damage-binding protein 1 OS=Mus musculus OX=10090 GN=Ddb1 PE=1 SV=2	Q3U1J4	Ddb1	127 kDa		unknown	0	0	0	3	4	3
Endosialin OS=Mus musculus OX=10090 GN=Cd248 PE=1 SV=1	Q91V98	Cd248	82 kDa		unknown	0	0	0	5	9	1
Collagen alpha-1(XVIII) chain OS=Mus musculus OX=10090 GN=Col18a1 PE=1 SV=4	P39061	Col18a1	182 kDa		unknown	0	0	0	6	6	2
Cytosol aminopeptidase OS=Mus musculus OX=10090 GN=Lap3 PE=1 SV=3	Q9CPY7	Lap3	56 kDa		unknown	0	0	0	3	11	2
Eukaryotic translation initiation factor 5A-1 OS=Mus musculus OX=10090 GN=Eif5a PE=1 SV=2	P63242	Eif5a	17 kDa		unknown	0	0	0	3	7	4
6-phosphogluconate dehydrogenase, decarboxylating OS=Mus musculus OX=10090 GN=Pgd PE=1 SV=3	Q9DCD0	Pgd	53 kDa		unknown	0	0	0	5	7	3
Brain acid soluble protein 1 OS=Mus musculus OX=10090 GN=Basp1 PE=1 SV=3	Q91XV3	Basp1	22 kDa		unknown	0	0	0	8	8	1
Drebrin OS=Mus musculus OX=10090 GN=Dbn1 PE=1 SV=4	Q9QXS6	Dbn1	77 kDa		unknown	0	0	0	5	8	1
Laminin subunit alpha-4 OS=Mus musculus OX=10090 GN=Lama4 PE=1 SV=2	P97927	Lama4	202 kDa		unknown	0	0	0	2	4	2
Copper transport protein ATOX1 OS=Mus musculus OX=10090 GN=Atox1 PE=1 SV=1	O08997	Atox1	7 kDa		unknown	0	0	0	4	9	2
Beta-hexosaminidase subunit beta OS=Mus musculus OX=10090 GN=Hexb PE=1 SV=2	P20060	Hexb	61 kDa		unknown	0	0	0	2	8	1
10 kDa heat shock protein, mitochondrial OS=Mus musculus OX=10090 GN=Hspe1 PE=1 SV=2	Q64433	Hspe1	11 kDa		unknown	0	0	0	4	7	2
Stress-induced-phosphoprotein 1 OS=Mus musculus OX=10090 GN=Stip1 PE=1 SV=1	Q60864	Stip1	63 kDa		unknown	0	0	0	3	8	4
Serpin B6 OS=Mus musculus OX=10090 GN=Serpinb6 PE=1 SV=1	Q60854	Serpinb6	43 kDa		unknown	0	0	0	2	5	5
von Willebrand factor A domain-containing protein 5A OS=Mus musculus OX=10090 GN=Vwa5a PE=1 SV=2	Q99KC8	Vwa5a	87 kDa		unknown	0	0	0	5	6	1
Fatty acid-binding protein, brain OS=Mus musculus OX=10090 GN=Fabp7 PE=1 SV=2	P51880	Fabp7	15 kDa		unknown	0	0	0	3	9	4
Collagen alpha-1(VIII) chain OS=Mus musculus OX=10090 GN=Col8a1 PE=1 SV=3	Q00780	Col8a1	74 kDa		unknown	0	0	0	3	10	0
Annexin A1 OS=Mus musculus OX=10090 GN=Anxa1 PE=1 SV=2	P10107	Anxa1	39 kDa		unknown	0	0	0	3	11	0
T-complex protein 1 subunit gamma OS=Mus musculus OX=10090 GN=Cct3 PE=1 SV=1	P80318	Cct3	61 kDa		unknown	1	0	0	4	5	1
Clathrin heavy chain 1 OS=Mus musculus OX=10090 GN=Cltc PE=1 SV=3	Q68FD5	Cltc	192 kDa		unknown	0	0	0	7	6	1
Ribosome-binding protein 1 OS=Mus musculus OX=10090 GN=Rrbp1 PE=1 SV=2	Q99PL5	Rrbp1	173 kDa		unknown	0	0	0	0	3	4
N(4)-(beta-N-acetylglucosaminyl)-L-asparaginase OS=Mus musculus OX=10090 GN=Aga PE=1 SV=1	Q64191	Aga	37 kDa		unknown	0	0	0	4	7	1
Histone H4 OS=Mus musculus OX=10090 GN=H4c1 PE=1 SV=2	P62806	H4c1	11 kDa		unknown	0	0	0	4	3	7
Ribonuclease 4 OS=Mus musculus OX=10090 GN=Rnase4 PE=1 SV=1	Q9JJH1	Rnase4	17 kDa		unknown	0	0	0	5	7	3
Lysosomal protective protein OS=Mus musculus OX=10090 GN=Ctsa PE=1 SV=1	P16675	Ctsa	54 kDa		unknown	0	0	0	3	7	2
Receptor of activated protein C kinase 1 OS=Mus musculus OX=10090 GN=Rack1 PE=1 SV=3	P68040	Rack1	35 kDa		unknown	0	0	0	4	7	2
Chloride intracellular channel protein 1 OS=Mus musculus OX=10090 GN=Clic1 PE=1 SV=3	Q9Z1Q5	Clic1	27 kDa		unknown	0	0	0	3	5	2
Proteasome subunit beta type-5 OS=Mus musculus OX=10090 GN=Psmb5 PE=1 SV=3	O55234	Psmb5	29 kDa		unknown	0	0	0	6	3	5
Cathepsin Z OS=Mus musculus OX=10090 GN=Ctsz PE=1 SV=1	Q9WUU7	Ctsz	34 kDa		unknown	0	0	0	6	9	1
Olfactomedin-like protein 2B OS=Mus musculus OX=10090 GN=Olfml2b PE=1 SV=2	Q3V1G4	Olfml2b	84 kDa		unknown	0	0	0	4	8	4
Protein CDV3 OS=Mus musculus OX=10090 GN=Cdv3 PE=1 SV=2	Q4VAA2	Cdv3	30 kDa		unknown	0	0	0	3	5	4
L-lactate dehydrogenase B chain OS=Mus musculus OX=10090 GN=Ldhb PE=1 SV=2	P16125	Ldhb	37 kDa	TRUE	unknown	0	0	0	3	6	3
Proliferation-associated protein 2G4 OS=Mus musculus OX=10090 GN=Pa2g4 PE=1 SV=3	P50580	Pa2g4	44 kDa		unknown	0	0	0	4	8	2
Tumor necrosis factor receptor superfamily member 16 OS=Mus musculus OX=10090 GN=Ngfr PE=1 SV=2	Q9Z0W1	Ngfr	46 kDa		unknown	0	0	0	4	6	1
Tyrosine-protein kinase receptor UFO OS=Mus musculus OX=10090 GN=Axl PE=1 SV=2	Q00993	Axl	98 kDa		unknown	0	0	0	2	8	2
Actin-related protein 2/3 complex subunit 1B OS=Mus musculus OX=10090 GN=Arpc1b PE=1 SV=4	Q9WV32	Arpc1b	41 kDa		unknown	0	0	0	4	5	1
Dihydrolipoyl dehydrogenase, mitochondrial OS=Mus musculus OX=10090 GN=Dld PE=1 SV=2	O08749	Dld	54 kDa		unknown	0	0	0	4	7	1
Inhibin beta A chain OS=Mus musculus OX=10090 GN=Inhba PE=1 SV=1	Q04998	Inhba	47 kDa		unknown	0	0	0	4	11	0
Band 4.1-like protein 2 OS=Mus musculus OX=10090 GN=Epb41l2 PE=1 SV=2	O70318	Epb41l2	110 kDa		unknown	0	0	0	6	8	0
Isocitrate dehydrogenase [NADP] cytoplasmic OS=Mus musculus OX=10090 GN=Idh1 PE=1 SV=2	O88844	Idh1	47 kDa		unknown	0	0	1	2	4	1
Proteasome subunit alpha type-4 OS=Mus musculus OX=10090 GN=Psma4 PE=1 SV=1	Q9R1P0	Psma4	29 kDa		unknown	0	0	1	2	1	6
Septin-9 OS=Mus musculus OX=10090 GN=Septin9 PE=1 SV=1	Q80UG5	Septin9	66 kDa		unknown	0	0	0	2	8	1
Programmed cell death 6-interacting protein OS=Mus musculus OX=10090 GN=Pdcd6ip PE=1 SV=3	Q9WU78	Pdcd6ip	96 kDa		unknown	0	0	0	5	3	2
Heat shock 70 kDa protein 4 OS=Mus musculus OX=10090 GN=Hspa4 PE=1 SV=1	Q61316	Hspa4	94 kDa		unknown	0	0	0	3	2	2
Ubiquitin-conjugating enzyme E2 L3 OS=Mus musculus OX=10090 GN=Ube2l3 PE=1 SV=1	P68037	Ube2l3	18 kDa		unknown	0	0	0	3	7	1
Glutathione reductase, mitochondrial OS=Mus musculus OX=10090 GN=Gsr PE=1 SV=3	P47791	Gsr	54 kDa		unknown	0	0	0	5	7	2
GDNF family receptor alpha-1 OS=Mus musculus OX=10090 GN=Gfra1 PE=1 SV=2	P97785	Gfra1	52 kDa		unknown	0	0	0	4	7	2
Aldose reductase-related protein 2 OS=Mus musculus OX=10090 GN=Akr1b8 PE=1 SV=2	P45377	Akr1b8	36 kDa		unknown	0	0	0	2	6	2
Creatine kinase B-type OS=Mus musculus OX=10090 GN=Ckb PE=1 SV=1	Q04447	Ckb	43 kDa		unknown	0	0	0	4	8	2
Insulin-like growth factor-binding protein 4 OS=Mus musculus OX=10090 GN=Igfbp4 PE=1 SV=2	P47879	Igfbp4	28 kDa		unknown	0	0	0	4	9	1
Matrix remodeling-associated protein 8 OS=Mus musculus OX=10090 GN=Mxra8 PE=1 SV=1	Q9DBV4	Mxra8	50 kDa		unknown	0	0	0	4	8	1
Macrophage-capping protein OS=Mus musculus OX=10090 GN=Capg PE=1 SV=2	P24452	Capg	39 kDa		unknown	0	0	0	5	7	1
Protein jagged-1 OS=Mus musculus OX=10090 GN=Jag1 PE=1 SV=1	Q9QXX0	Jag1	134 kDa		unknown	0	0	0	2	11	0
Adapter molecule crk OS=Mus musculus OX=10090 GN=Crk PE=1 SV=1	Q64010	Crk	34 kDa		unknown	0	2	2	1	4	1
Histone H2B type 1-M OS=Mus musculus OX=10090 GN=H2bc14 PE=1 SV=2	P10854	H2bc14	14 kDa		unknown	0	1	0	4	4	2
Ras GTPase-activating-like protein IQGAP1 OS=Mus musculus OX=10090 GN=Iqgap1 PE=1 SV=2	Q9JKF1	Iqgap1	189 kDa		unknown	0	0	0	6	5	1
Translationally-controlled tumor protein OS=Mus musculus OX=10090 GN=Tpt1 PE=1 SV=1	P63028	Tpt1	19 kDa		unknown	0	0	0	5	6	2
Paxillin OS=Mus musculus OX=10090 GN=Pxn PE=1 SV=1	Q8VI36	Pxn	64 kDa		unknown	0	0	0	1	7	3
Far upstream element-binding protein 1 OS=Mus musculus OX=10090 GN=Fubp1 PE=1 SV=1	Q91WJ8	Fubp1	69 kDa	TRUE	unknown	0	0	0	1	5	1
Pancreatic alpha-amylase OS=Mus musculus OX=10090 GN=Amy2 PE=1 SV=2	P00688	Amy2	57 kDa		unknown	2	5	1	0	0	0
Thioredoxin domain-containing protein 5 OS=Mus musculus OX=10090 GN=Txndc5 PE=1 SV=2	Q91W90	Txndc5	46 kDa		unknown	0	0	0	2	7	2
Lactadherin OS=Mus musculus OX=10090 GN=Mfge8 PE=1 SV=3	P21956	Mfge8	51 kDa		unknown	0	0	0	3	4	2
Complement factor H OS=Mus musculus OX=10090 GN=Cfh PE=1 SV=2	P06909	Cfh	139 kDa		unknown	0	0	0	3	9	1
SPARC-related modular calcium-binding protein 2 OS=Mus musculus OX=10090 GN=Smoc2 PE=1 SV=1	Q8CD91	Smoc2	50 kDa		unknown	0	0	0	1	11	1
Acid ceramidase OS=Mus musculus OX=10090 GN=Asah1 PE=1 SV=1	Q9WV54	Asah1	45 kDa		unknown	0	0	0	5	4	3
Cytochrome c, somatic OS=Mus musculus OX=10090 GN=Cycs PE=1 SV=2	P62897	Cycs	12 kDa		unknown	0	0	0	2	7	1
Thioredoxin OS=Mus musculus OX=10090 GN=Txn PE=1 SV=3	P10639	Txn	12 kDa		unknown	0	0	0	2	8	3
Band 4.1-like protein 3 OS=Mus musculus OX=10090 GN=Epb41l3 PE=1 SV=1	Q9WV92	Epb41l3	103 kDa		unknown	0	0	0	3	9	0
Lysosome-associated membrane glycoprotein 2 OS=Mus musculus OX=10090 GN=Lamp2 PE=1 SV=2	P17047	Lamp2	46 kDa		unknown	0	0	0	1	7	0
Apolipoprotein E OS=Mus musculus OX=10090 GN=Apoe PE=1 SV=2	P08226	Apoe	36 kDa		unknown	0	0	0	4	6	0
Histone H3.3C OS=Mus musculus OX=10090 GN=H3-5 PE=3 SV=3	P02301	H3-5	15 kDa		unknown	1	1	2	2	2	1
Amyloid-beta precursor protein OS=Mus musculus OX=10090 GN=App PE=1 SV=3	P12023	App	87 kDa		unknown	0	0	0	3	4	2
Adenosine kinase OS=Mus musculus OX=10090 GN=Adk PE=1 SV=2	P55264	Adk	40 kDa		unknown	0	0	0	3	5	2
Procathepsin L OS=Mus musculus OX=10090 GN=Ctsl PE=1 SV=2	P06797	Ctsl	38 kDa		unknown	0	0	0	2	7	0
Four and a half LIM domains protein 3 OS=Mus musculus OX=10090 GN=Fhl3 PE=1 SV=2	Q9R059	Fhl3	32 kDa		unknown	0	0	0	4	6	1
Insulin-like growth factor-binding protein 5 OS=Mus musculus OX=10090 GN=Igfbp5 PE=1 SV=1	Q07079	Igfbp5	30 kDa		unknown	0	0	0	1	6	3
ATPase inhibitor, mitochondrial OS=Mus musculus OX=10090 GN=Atp5if1 PE=1 SV=2	O35143	Atp5if1	12 kDa		unknown	0	0	0	3	6	0
EMILIN-1 OS=Mus musculus OX=10090 GN=Emilin1 PE=1 SV=1	Q99K41	Emilin1	108 kDa		unknown	0	0	0	0	9	0
Glutamate dehydrogenase 1, mitochondrial OS=Mus musculus OX=10090 GN=Glud1 PE=1 SV=1	P26443	Glud1	61 kDa		unknown	0	0	0	4	8	0
Heterogeneous nuclear ribonucleoprotein K OS=Mus musculus OX=10090 GN=Hnrnpk PE=1 SV=1	P61979	Hnrnpk	51 kDa		unknown	1	0	0	2	4	1
Ras-related protein Rab-1A OS=Mus musculus OX=10090 GN=Rab1A PE=1 SV=3	P62821	Rab1A	23 kDa	TRUE	unknown	0	0	0	4	6	1
Spectrin beta chain, non-erythrocytic 1 OS=Mus musculus OX=10090 GN=Sptbn1 PE=1 SV=2	Q62261	Sptbn1	274 kDa	TRUE	unknown	0	0	0	4	6	1
Neuropilin-1 OS=Mus musculus OX=10090 GN=Nrp1 PE=1 SV=2	P97333	Nrp1	103 kDa		unknown	0	0	0	3	6	2
Myoferlin OS=Mus musculus OX=10090 GN=Myof PE=1 SV=2	Q69ZN7	Myof	233 kDa		unknown	0	0	0	2	7	2
Protein S100-A10 OS=Mus musculus OX=10090 GN=S100a10 PE=1 SV=2	P08207	S100a10	11 kDa		unknown	0	0	0	2	4	3
Integrin beta-1 OS=Mus musculus OX=10090 GN=Itgb1 PE=1 SV=1	P09055	Itgb1	88 kDa		unknown	0	0	0	2	1	2
T-complex protein 1 subunit delta OS=Mus musculus OX=10090 GN=Cct4 PE=1 SV=3	P80315	Cct4	58 kDa		unknown	0	0	0	2	5	3
Protein disulfide-isomerase A6 OS=Mus musculus OX=10090 GN=Pdia6 PE=1 SV=3	Q922R8	Pdia6	48 kDa		unknown	0	0	0	5	1	3
T-complex protein 1 subunit beta OS=Mus musculus OX=10090 GN=Cct2 PE=1 SV=4	P80314	Cct2	57 kDa		unknown	0	0	0	4	5	3
GTP-binding nuclear protein Ran OS=Mus musculus OX=10090 GN=Ran PE=1 SV=3	P62827	Ran	24 kDa		unknown	0	0	0	1	2	4
Platelet-activating factor acetylhydrolase IB subunit alpha2 OS=Mus musculus OX=10090 GN=Pafah1b2 PE=1 SV=2	Q61206	Pafah1b2	26 kDa		unknown	0	0	0	3	4	4
Coronin-1C OS=Mus musculus OX=10090 GN=Coro1c PE=1 SV=2	Q9WUM4	Coro1c	53 kDa		unknown	0	0	0	0	5	5
Mammalian ependymin-related protein 1 OS=Mus musculus OX=10090 GN=Epdr1 PE=1 SV=1	Q99M71	Epdr1	25 kDa		unknown	0	0	0	3	3	3
Prothrombin OS=Mus musculus OX=10090 GN=F2 PE=1 SV=1	P19221	F2	70 kDa		unknown	0	0	0	3	3	5
Cell adhesion molecule 1 OS=Mus musculus OX=10090 GN=Cadm1 PE=1 SV=2	Q8R5M8	Cadm1	50 kDa		unknown	0	0	0	2	7	2
Plastin-3 OS=Mus musculus OX=10090 GN=Pls3 PE=1 SV=3	Q99K51	Pls3	71 kDa		unknown	0	0	0	2	7	2
Putative phospholipase B-like 2 OS=Mus musculus OX=10090 GN=Plbd2 PE=1 SV=2	Q3TCN2	Plbd2	66 kDa		unknown	0	0	0	4	4	2
Apolipoprotein A-I OS=Mus musculus OX=10090 GN=Apoa1 PE=1 SV=2	Q00623	Apoa1	31 kDa		unknown	0	0	0	6	3	2
EGF-containing fibulin-like extracellular matrix protein 1 OS=Mus musculus OX=10090 GN=Efemp1 PE=1 SV=1	Q8BPB5	Efemp1	55 kDa		unknown	0	0	0	5	4	1
Superoxide dismutase [Mn], mitochondrial OS=Mus musculus OX=10090 GN=Sod2 PE=1 SV=3	P09671	Sod2	25 kDa		unknown	0	0	0	3	6	1
CCHC-type zinc finger nucleic acid binding protein OS=Mus musculus OX=10090 GN=Cnbp PE=1 SV=2	P53996	Cnbp	20 kDa		unknown	0	0	0	2	7	3
Ester hydrolase C11orf54 homolog OS=Mus musculus OX=10090 PE=1 SV=1	Q91V76		35 kDa		unknown	0	0	0	1	7	1
SH3 domain-binding glutamic acid-rich-like protein 3 OS=Mus musculus OX=10090 GN=Sh3bgrl3 PE=1 SV=1	Q91VW3	Sh3bgrl3	10 kDa		unknown	0	0	0	2	6	2
Trophoblast glycoprotein OS=Mus musculus OX=10090 GN=Tpbg PE=1 SV=3	Q9Z0L0	Tpbg	46 kDa		unknown	0	0	0	6	5	1
Immunoglobulin superfamily containing leucine-rich repeat protein OS=Mus musculus OX=10090 GN=Islr PE=1 SV=1	Q6GU68	Islr	46 kDa		unknown	0	0	0	3	6	0
Polypeptide N-acetylgalactosaminyltransferase 2 OS=Mus musculus OX=10090 GN=Galnt2 PE=1 SV=1	Q6PB93	Galnt2	65 kDa		unknown	0	0	0	2	7	0
Ribonuclease inhibitor OS=Mus musculus OX=10090 GN=Rnh1 PE=1 SV=1	Q91VI7	Rnh1	50 kDa		unknown	0	0	0	2	6	0
Neural cell adhesion molecule L1 OS=Mus musculus OX=10090 GN=L1cam PE=1 SV=1	P11627	L1cam	141 kDa		unknown	0	0	0	2	7	0
Angiopoietin-related protein 2 OS=Mus musculus OX=10090 GN=Angptl2 PE=2 SV=2	Q9R045	Angptl2	57 kDa		unknown	0	0	0	0	7	0
Interleukin-1 receptor accessory protein OS=Mus musculus OX=10090 GN=Il1rap PE=1 SV=1	Q61730	Il1rap	66 kDa		unknown	0	0	0	0	4	1
Dystrophin OS=Mus musculus OX=10090 GN=Dmd PE=1 SV=3	P11531	Dmd	426 kDa		unknown	0	0	0	0	4	1
Gamma-glutamyl hydrolase OS=Mus musculus OX=10090 GN=Ggh PE=1 SV=2	Q9Z0L8	Ggh	35 kDa		unknown	1	0	0	3	4	1
Protein transport protein Sec31A OS=Mus musculus OX=10090 GN=Sec31a PE=1 SV=2	Q3UPL0	Sec31a	134 kDa		unknown	0	0	0	2	4	3
Golgi apparatus protein 1 OS=Mus musculus OX=10090 GN=Glg1 PE=1 SV=1	Q61543	Glg1	134 kDa		unknown	0	0	0	1	2	0
Heterogeneous nuclear ribonucleoprotein U OS=Mus musculus OX=10090 GN=Hnrnpu PE=1 SV=1	Q8VEK3	Hnrnpu	88 kDa		unknown	0	0	0	1	3	2
Polyadenylate-binding protein 1 OS=Mus musculus OX=10090 GN=Pabpc1 PE=1 SV=2	P29341	Pabpc1	71 kDa		unknown	0	0	0	2	4	1
Beta-glucuronidase OS=Mus musculus OX=10090 GN=Gusb PE=1 SV=2	P12265	Gusb	74 kDa		unknown	0	0	0	4	3	3
Cysteine and glycine-rich protein 2 OS=Mus musculus OX=10090 GN=Csrp2 PE=1 SV=3	P97314	Csrp2	21 kDa		unknown	0	0	0	2	6	2
Multifunctional procollagen lysine hydroxylase and glycosyltransferase LH3 OS=Mus musculus OX=10090 GN=Plod3 PE=1 SV=1	Q9R0E1	Plod3	85 kDa	TRUE	unknown	0	0	0	4	3	2
Kallikrein-8 OS=Mus musculus OX=10090 GN=Klk8 PE=1 SV=1	Q61955	Klk8	29 kDa		unknown	0	0	0	5	3	1
Ran-specific GTPase-activating protein OS=Mus musculus OX=10090 GN=Ranbp1 PE=1 SV=2	P34022	Ranbp1	24 kDa		unknown	0	0	0	5	2	4
Agrin OS=Mus musculus OX=10090 GN=Agrn PE=1 SV=1	A2ASQ1	Agrn	208 kDa		unknown	0	0	0	4	2	2
Synaptic vesicle membrane protein VAT-1 homolog OS=Mus musculus OX=10090 GN=Vat1 PE=1 SV=3	Q62465	Vat1	43 kDa		unknown	0	0	0	3	3	2
40S ribosomal protein SA OS=Mus musculus OX=10090 GN=Rpsa PE=1 SV=4	P14206	Rpsa	33 kDa		unknown	0	0	0	1	5	2
Reticulocalbin-1 OS=Mus musculus OX=10090 GN=Rcn1 PE=1 SV=1	Q05186	Rcn1	38 kDa		unknown	0	0	0	4	3	1
Astrocytic phosphoprotein PEA-15 OS=Mus musculus OX=10090 GN=Pea15 PE=1 SV=1	Q62048	Pea15	15 kDa		unknown	0	0	0	3	7	1
Dickkopf-related protein 3 OS=Mus musculus OX=10090 GN=Dkk3 PE=2 SV=1	Q9QUN9	Dkk3	38 kDa		unknown	0	0	0	2	7	1
Destrin OS=Mus musculus OX=10090 GN=Dstn PE=1 SV=3	Q9R0P5	Dstn	19 kDa	TRUE	unknown	0	0	0	2	5	1
Plasma protease C1 inhibitor OS=Mus musculus OX=10090 GN=Serping1 PE=1 SV=3	P97290	Serping1	56 kDa		unknown	0	0	0	3	5	1
Neuronal cell adhesion molecule OS=Mus musculus OX=10090 GN=Nrcam PE=1 SV=2	Q810U4	Nrcam	139 kDa		unknown	0	0	0	2	7	0
Dihydropteridine reductase OS=Mus musculus OX=10090 GN=Qdpr PE=1 SV=2	Q8BVI4	Qdpr	26 kDa		unknown	0	0	0	3	5	2
EGF-containing fibulin-like extracellular matrix protein 2 OS=Mus musculus OX=10090 GN=Efemp2 PE=1 SV=1	Q9WVJ9	Efemp2	49 kDa		unknown	0	0	0	0	7	1
Vitamin K-dependent protein S OS=Mus musculus OX=10090 GN=Pros1 PE=2 SV=1	Q08761	Pros1	75 kDa		unknown	0	0	0	2	6	0
CCN family member 1 OS=Mus musculus OX=10090 GN=Ccn1 PE=1 SV=1	P18406	Ccn1	42 kDa		unknown	0	0	0	4	6	0
Insulin-like growth factor-binding protein 2 OS=Mus musculus OX=10090 GN=Igfbp2 PE=2 SV=2	P47877	Igfbp2	33 kDa		unknown	0	0	0	0	8	3
Serine/threonine-protein phosphatase 2A 65 kDa regulatory subunit A alpha isoform OS=Mus musculus OX=10090 GN=Ppp2r1a PE=1 SV=3	Q76MZ3	Ppp2r1a	65 kDa		unknown	0	0	0	2	7	0
C-type mannose receptor 2 OS=Mus musculus OX=10090 GN=Mrc2 PE=1 SV=3	Q64449	Mrc2	167 kDa		unknown	0	0	0	1	7	0
UV excision repair protein RAD23 homolog B OS=Mus musculus OX=10090 GN=Rad23b PE=1 SV=2	P54728	Rad23b	44 kDa		unknown	0	0	0	1	9	0
Proteasome subunit alpha type-2 OS=Mus musculus OX=10090 GN=Psma2 PE=1 SV=3	P49722	Psma2	26 kDa		unknown	0	0	0	4	1	2
40S ribosomal protein S3 OS=Mus musculus OX=10090 GN=Rps3 PE=1 SV=1	P62908	Rps3	27 kDa		unknown	0	0	1	2	3	1
RNA-binding protein FUS OS=Mus musculus OX=10090 GN=Fus PE=1 SV=1	P56959	Fus	53 kDa		unknown	0	0	0	1	3	3
Neural cell adhesion molecule L1-like protein OS=Mus musculus OX=10090 GN=Chl1 PE=1 SV=2	P70232	Chl1	135 kDa		unknown	0	0	0	2	4	2
Latent-transforming growth factor beta-binding protein 1 OS=Mus musculus OX=10090 GN=Ltbp1 PE=1 SV=2	Q8CG19	Ltbp1	187 kDa		unknown	0	0	0	2	6	0
Proteasome subunit alpha type-6 OS=Mus musculus OX=10090 GN=Psma6 PE=1 SV=1	Q9QUM9	Psma6	27 kDa		unknown	0	0	0	3	0	3
Arylsulfatase B OS=Mus musculus OX=10090 GN=Arsb PE=1 SV=3	P50429	Arsb	60 kDa		unknown	0	0	0	2	5	2
Transforming growth factor-beta-induced protein ig-h3 OS=Mus musculus OX=10090 GN=Tgfbi PE=1 SV=1	P82198	Tgfbi	75 kDa		unknown	0	0	0	2	4	0
Protein canopy homolog 2 OS=Mus musculus OX=10090 GN=Cnpy2 PE=1 SV=1	Q9QXT0	Cnpy2	21 kDa		unknown	0	0	0	4	3	2
Cellular retinoic acid-binding protein 1 OS=Mus musculus OX=10090 GN=Crabp1 PE=1 SV=2	P62965	Crabp1	16 kDa	TRUE	unknown	0	0	0	2	6	2
40S ribosomal protein S19 OS=Mus musculus OX=10090 GN=Rps19 PE=1 SV=3	Q9CZX8	Rps19	16 kDa		unknown	0	0	0	3	5	1
Phosphatidylethanolamine-binding protein 1 OS=Mus musculus OX=10090 GN=Pebp1 PE=1 SV=3	P70296	Pebp1	21 kDa		unknown	0	0	0	5	2	2
Laminin subunit beta-1 OS=Mus musculus OX=10090 GN=Lamb1 PE=1 SV=3	P02469	Lamb1	197 kDa		unknown	0	0	0	5	1	1
Plasminogen activator inhibitor 1 RNA-binding protein OS=Mus musculus OX=10090 GN=Serbp1 PE=1 SV=2	Q9CY58	Serbp1	45 kDa		unknown	0	0	0	1	6	2
Insulin-like growth factor-binding protein 6 OS=Mus musculus OX=10090 GN=Igfbp6 PE=2 SV=2	P47880	Igfbp6	25 kDa		unknown	0	0	0	3	4	1
Na(+)/H(+) exchange regulatory cofactor NHE-RF1 OS=Mus musculus OX=10090 GN=Slc9a3r1 PE=1 SV=3	P70441	Slc9a3r1	39 kDa		unknown	0	0	0	4	5	1
Thioredoxin domain-containing protein 17 OS=Mus musculus OX=10090 GN=Txndc17 PE=1 SV=1	Q9CQM5	Txndc17	14 kDa		unknown	0	0	0	3	5	1
40S ribosomal protein S7 OS=Mus musculus OX=10090 GN=Rps7 PE=2 SV=1	P62082	Rps7	22 kDa		unknown	0	0	0	1	2	1
Mesencephalic astrocyte-derived neurotrophic factor OS=Mus musculus OX=10090 GN=Manf PE=1 SV=1	Q9CXI5	Manf	20 kDa		unknown	0	0	0	3	5	1
Microfibrillar-associated protein 2 OS=Mus musculus OX=10090 GN=Mfap2 PE=2 SV=1	P55002	Mfap2	21 kDa		unknown	0	0	0	5	3	0
PDZ and LIM domain protein 5 OS=Mus musculus OX=10090 GN=Pdlim5 PE=1 SV=4	Q8CI51	Pdlim5	63 kDa		unknown	0	0	0	0	5	1
Lysyl oxidase homolog 1 OS=Mus musculus OX=10090 GN=Loxl1 PE=2 SV=3	P97873	Loxl1	67 kDa		unknown	0	0	0	2	5	0
NAD(P)H-hydrate epimerase OS=Mus musculus OX=10090 GN=Naxe PE=1 SV=1	Q8K4Z3	Naxe	31 kDa		unknown	0	0	0	2	6	0
T-complex protein 1 subunit epsilon OS=Mus musculus OX=10090 GN=Cct5 PE=1 SV=1	P80316	Cct5	60 kDa		unknown	0	0	0	1	3	0
Farnesyl pyrophosphate synthase OS=Mus musculus OX=10090 GN=Fdps PE=1 SV=1	Q920E5	Fdps	41 kDa		unknown	0	0	0	1	4	0
CCN family member 4 OS=Mus musculus OX=10090 GN=Ccn4 PE=2 SV=1	O54775	Ccn4	41 kDa		unknown	0	0	0	1	6	0
Lamina-associated polypeptide 2, isoforms alpha/zeta OS=Mus musculus OX=10090 GN=Tmpo PE=1 SV=4	Q61033	Tmpo	75 kDa		unknown	0	0	0	1	5	0
Far upstream element-binding protein 2 OS=Mus musculus OX=10090 GN=Khsrp PE=1 SV=2	Q3U0V1	Khsrp	77 kDa	TRUE	unknown	0	0	0	0	5	0
Bifunctional glutamate/proline--tRNA ligase OS=Mus musculus OX=10090 GN=Eprs1 PE=1 SV=4	Q8CGC7	Eprs1	170 kDa		unknown	0	0	0	1	3	2
Hepatoma-derived growth factor OS=Mus musculus OX=10090 GN=Hdgf PE=1 SV=2	P51859	Hdgf	26 kDa		unknown	0	0	0	3	3	1
Chloride intracellular channel protein 4 OS=Mus musculus OX=10090 GN=Clic4 PE=1 SV=3	Q9QYB1	Clic4	29 kDa		unknown	0	0	0	2	4	1
Plakophilin-1 OS=Mus musculus OX=10090 GN=Pkp1 PE=1 SV=1	P97350	Pkp1	81 kDa		unknown	2	2	3	0	0	0
Hemoglobin subunit beta-1 OS=Mus musculus OX=10090 GN=Hbb-b1 PE=1 SV=2	P02088	Hbb-b1	16 kDa		unknown	0	0	0	2	4	2
EF-hand domain-containing protein D2 OS=Mus musculus OX=10090 GN=Efhd2 PE=1 SV=1	Q9D8Y0	Efhd2	27 kDa		unknown	0	0	0	2	4	1
Puromycin-sensitive aminopeptidase OS=Mus musculus OX=10090 GN=Npepps PE=1 SV=2	Q11011	Npepps	103 kDa		unknown	0	0	0	4	2	0
RNA binding motif protein, X-linked-like-1 OS=Mus musculus OX=10090 GN=Rbmxl1 PE=2 SV=1	Q91VM5	Rbmxl1	42 kDa		unknown	0	0	0	1	4	3
Calponin-2 OS=Mus musculus OX=10090 GN=Cnn2 PE=1 SV=1	Q08093	Cnn2	33 kDa	TRUE	unknown	0	0	0	1	3	0
Glutathione S-transferase Mu 2 OS=Mus musculus OX=10090 GN=Gstm2 PE=1 SV=2	P15626	Gstm2	26 kDa	TRUE	unknown	0	0	0	3	3	1
Eukaryotic initiation factor 4A-I OS=Mus musculus OX=10090 GN=Eif4a1 PE=1 SV=1	P60843	Eif4a1	46 kDa		unknown	0	0	0	2	2	2
N(G),N(G)-dimethylarginine dimethylaminohydrolase 1 OS=Mus musculus OX=10090 GN=Ddah1 PE=1 SV=3	Q9CWS0	Ddah1	31 kDa	TRUE	unknown	0	0	0	3	4	2
Adenosine 5'-monophosphoramidase HINT1 OS=Mus musculus OX=10090 GN=Hint1 PE=1 SV=3	P70349	Hint1	14 kDa		unknown	0	0	0	1	4	2
Decorin OS=Mus musculus OX=10090 GN=Dcn PE=1 SV=1	P28654	Dcn	40 kDa	TRUE	unknown	0	0	0	3	3	1
Beta-2-microglobulin OS=Mus musculus OX=10090 GN=B2m PE=1 SV=2	P01887	B2m	14 kDa		unknown	0	0	0	1	3	1
Phosphoserine aminotransferase OS=Mus musculus OX=10090 GN=Psat1 PE=1 SV=1	Q99K85	Psat1	40 kDa		unknown	0	0	0	2	5	1
Y-box-binding protein 1 OS=Mus musculus OX=10090 GN=Ybx1 PE=1 SV=3	P62960	Ybx1	36 kDa	TRUE	unknown	0	0	0	0	5	2
Secreted frizzled-related protein 1 OS=Mus musculus OX=10090 GN=Sfrp1 PE=1 SV=3	Q8C4U3	Sfrp1	35 kDa		unknown	0	0	0	3	2	0
Ribosyldihydronicotinamide dehydrogenase [quinone] OS=Mus musculus OX=10090 GN=Nqo2 PE=1 SV=3	Q9JI75	Nqo2	26 kDa		unknown	0	0	0	3	5	0
Cysteine-rich protein 2 OS=Mus musculus OX=10090 GN=Crip2 PE=1 SV=1	Q9DCT8	Crip2	23 kDa		unknown	0	0	0	3	3	0
Alcohol dehydrogenase class-3 OS=Mus musculus OX=10090 GN=Adh5 PE=1 SV=3	P28474	Adh5	40 kDa		unknown	0	0	0	1	5	0
LIM domain and actin-binding protein 1 OS=Mus musculus OX=10090 GN=Lima1 PE=1 SV=3	Q9ERG0	Lima1	84 kDa		unknown	0	0	0	2	5	0
Inactive tyrosine-protein kinase 7 OS=Mus musculus OX=10090 GN=Ptk7 PE=1 SV=1	Q8BKG3	Ptk7	118 kDa		unknown	0	0	0	1	6	0
182 kDa tankyrase-1-binding protein OS=Mus musculus OX=10090 GN=Tnks1bp1 PE=1 SV=2	P58871	Tnks1bp1	182 kDa		unknown	0	0	0	2	6	0
N-acetylgalactosamine-6-sulfatase OS=Mus musculus OX=10090 GN=Galns PE=1 SV=2	Q571E4	Galns	58 kDa		unknown	0	0	0	3	5	0
Proteasome subunit alpha type-7 OS=Mus musculus OX=10090 GN=Psma7 PE=1 SV=1	Q9Z2U0	Psma7	28 kDa		unknown	0	1	0	2	0	3
Peptidyl-prolyl cis-trans isomerase C OS=Mus musculus OX=10090 GN=Ppic PE=1 SV=1	P30412	Ppic	23 kDa		unknown	0	0	0	1	3	3
Paralemmin-1 OS=Mus musculus OX=10090 GN=Palm PE=1 SV=1	Q9Z0P4	Palm	42 kDa	TRUE	unknown	0	0	0	2	4	2
Fatty acid synthase OS=Mus musculus OX=10090 GN=Fasn PE=1 SV=2	P19096	Fasn	272 kDa		unknown	0	0	0	3	2	1
Catalase OS=Mus musculus OX=10090 GN=Cat PE=1 SV=4	P24270	Cat	60 kDa		unknown	0	0	0	3	3	1
ATP synthase subunit alpha, mitochondrial OS=Mus musculus OX=10090 GN=Atp5f1a PE=1 SV=1	Q03265	Atp5f1a	60 kDa		unknown	0	0	0	0	4	0
Ferritin light chain 2 OS=Mus musculus OX=10090 GN=Ftl2 PE=3 SV=2	P49945	Ftl2	21 kDa		unknown	0	0	0	3	4	1
D-3-phosphoglycerate dehydrogenase OS=Mus musculus OX=10090 GN=Phgdh PE=1 SV=3	Q61753	Phgdh	57 kDa		unknown	0	0	0	2	3	1
Lumican OS=Mus musculus OX=10090 GN=Lum PE=1 SV=2	P51885	Lum	38 kDa		unknown	0	0	0	1	3	1
Purine nucleoside phosphorylase OS=Mus musculus OX=10090 GN=Pnp PE=1 SV=2	P23492	Pnp	32 kDa		unknown	0	0	0	1	5	2
Glutathione S-transferase omega-1 OS=Mus musculus OX=10090 GN=Gsto1 PE=1 SV=2	O09131	Gsto1	27 kDa		unknown	0	0	0	1	1	2
Actin-related protein 2/3 complex subunit 3 OS=Mus musculus OX=10090 GN=Arpc3 PE=1 SV=3	Q9JM76	Arpc3	21 kDa		unknown	0	0	0	1	5	2
Septin-11 OS=Mus musculus OX=10090 GN=Septin11 PE=1 SV=4	Q8C1B7	Septin11	50 kDa	TRUE	unknown	0	0	0	2	3	3
Protein NDRG1 OS=Mus musculus OX=10090 GN=Ndrg1 PE=1 SV=1	Q62433	Ndrg1	43 kDa		unknown	0	0	0	2	3	1
Protein phosphatase inhibitor 2 OS=Mus musculus OX=10090 GN=Ppp1r2 PE=1 SV=3	Q9DCL8	Ppp1r2	23 kDa		unknown	0	0	0	5	2	1
Heterogeneous nuclear ribonucleoprotein Q OS=Mus musculus OX=10090 GN=Syncrip PE=1 SV=2	Q7TMK9	Syncrip	70 kDa		unknown	0	0	0	2	3	1
Parkinson disease protein 7 homolog OS=Mus musculus OX=10090 GN=Park7 PE=1 SV=1	Q99LX0	Park7	20 kDa		unknown	0	0	0	1	6	1
Ubiquitin thioesterase OTUB1 OS=Mus musculus OX=10090 GN=Otub1 PE=1 SV=2	Q7TQI3	Otub1	31 kDa		unknown	0	0	0	2	3	1
Splicing factor, proline- and glutamine-rich OS=Mus musculus OX=10090 GN=Sfpq PE=1 SV=1	Q8VIJ6	Sfpq	75 kDa		unknown	0	0	0	1	5	1
GDP-L-fucose synthase OS=Mus musculus OX=10090 GN=Gfus PE=1 SV=3	P23591	Gfus	36 kDa		unknown	0	0	0	3	3	1
Succinyl-CoA:3-ketoacid coenzyme A transferase 1, mitochondrial OS=Mus musculus OX=10090 GN=Oxct1 PE=1 SV=1	Q9D0K2	Oxct1	56 kDa		unknown	0	0	0	1	4	1
Histidine--tRNA ligase, cytoplasmic OS=Mus musculus OX=10090 GN=Hars1 PE=1 SV=2	Q61035	Hars1	57 kDa		unknown	0	0	0	2	4	1
Neural cell adhesion molecule 1 OS=Mus musculus OX=10090 GN=Ncam1 PE=1 SV=3	P13595	Ncam1	119 kDa		unknown	0	0	0	2	0	2
NSFL1 cofactor p47 OS=Mus musculus OX=10090 GN=Nsfl1c PE=1 SV=1	Q9CZ44	Nsfl1c	41 kDa		unknown	0	0	0	1	5	1
Aspartyl aminopeptidase OS=Mus musculus OX=10090 GN=Dnpep PE=1 SV=2	Q9Z2W0	Dnpep	52 kDa		unknown	0	0	0	0	3	2
Phostensin OS=Mus musculus OX=10090 GN=Ppp1r18 PE=1 SV=1	Q8BQ30	Ppp1r18	66 kDa		unknown	0	0	0	1	4	0
Jupiter microtubule associated homolog 2 OS=Mus musculus OX=10090 GN=Jpt2 PE=1 SV=1	Q6PGH2	Jpt2	20 kDa		unknown	0	0	0	0	4	0
Chromobox protein homolog 3 OS=Mus musculus OX=10090 GN=Cbx3 PE=1 SV=2	P23198	Cbx3	21 kDa		unknown	0	0	0	0	3	3
Cartilage oligomeric matrix protein OS=Mus musculus OX=10090 GN=Comp PE=1 SV=2	Q9R0G6	Comp	82 kDa	TRUE	unknown	0	0	0	4	3	0
Beta-mannosidase OS=Mus musculus OX=10090 GN=Manba PE=1 SV=1	Q8K2I4	Manba	101 kDa		unknown	0	0	0	1	3	0
A disintegrin and metalloproteinase with thrombospondin motifs 5 OS=Mus musculus OX=10090 GN=Adamts5 PE=2 SV=2	Q9R001	Adamts5	102 kDa		unknown	0	0	0	0	2	1
Peptidyl-glycine alpha-amidating monooxygenase OS=Mus musculus OX=10090 GN=Pam PE=1 SV=2	P97467	Pam	109 kDa		unknown	0	0	0	2	4	0
Prolyl endopeptidase OS=Mus musculus OX=10090 GN=Prep PE=1 SV=1	Q9QUR6	Prep	81 kDa		unknown	0	0	0	5	3	0
Clathrin light chain B OS=Mus musculus OX=10090 GN=Cltb PE=1 SV=1	Q6IRU5	Cltb	25 kDa		unknown	0	0	0	0	4	2
Palmitoyl-protein thioesterase 1 OS=Mus musculus OX=10090 GN=Ppt1 PE=1 SV=2	O88531	Ppt1	34 kDa		unknown	0	0	0	1	5	0
Cadherin-6 OS=Mus musculus OX=10090 GN=Cdh6 PE=1 SV=2	P97326	Cdh6	88 kDa	TRUE	unknown	0	0	0	0	7	0
Secreted frizzled-related protein 3 OS=Mus musculus OX=10090 GN=Frzb PE=1 SV=1	P97401	Frzb	36 kDa		unknown	0	0	0	2	1	1
Programmed cell death protein 5 OS=Mus musculus OX=10090 GN=Pdcd5 PE=1 SV=3	P56812	Pdcd5	14 kDa		unknown	0	0	0	1	4	1
Desmoglein-1-beta OS=Mus musculus OX=10090 GN=Dsg1b PE=1 SV=1	Q7TSF1	Dsg1b	114 kDa		unknown	1	1	3	0	0	0
Syntaxin-7 OS=Mus musculus OX=10090 GN=Stx7 PE=1 SV=3	O70439	Stx7	30 kDa		unknown	0	0	0	1	3	1
Integral membrane protein 2B OS=Mus musculus OX=10090 GN=Itm2b PE=1 SV=1	O89051	Itm2b	30 kDa		unknown	0	0	0	0	3	0
Ubiquitin carboxyl-terminal hydrolase isozyme L3 OS=Mus musculus OX=10090 GN=Uchl3 PE=1 SV=2	Q9JKB1	Uchl3	26 kDa		unknown	0	0	0	3	3	0
Ubiquilin-2 OS=Mus musculus OX=10090 GN=Ubqln2 PE=1 SV=2	Q9QZM0	Ubqln2	67 kDa	TRUE	unknown	0	0	0	2	3	1
MARCKS-related protein OS=Mus musculus OX=10090 GN=Marcksl1 PE=1 SV=2	P28667	Marcksl1	20 kDa		unknown	0	0	0	3	3	1
Endoplasmic reticulum resident protein 44 OS=Mus musculus OX=10090 GN=Erp44 PE=1 SV=1	Q9D1Q6	Erp44	47 kDa		unknown	0	0	0	2	2	1
Non-POU domain-containing octamer-binding protein OS=Mus musculus OX=10090 GN=Nono PE=1 SV=3	Q99K48	Nono	55 kDa		unknown	0	0	0	2	3	1
Acetyl-CoA acetyltransferase, cytosolic OS=Mus musculus OX=10090 GN=Acat2 PE=1 SV=2	Q8CAY6	Acat2	41 kDa		unknown	0	0	0	1	4	1
Thimet oligopeptidase OS=Mus musculus OX=10090 GN=Thop1 PE=1 SV=1	Q8C1A5	Thop1	78 kDa		unknown	0	0	0	2	3	1
Fibulin-1 OS=Mus musculus OX=10090 GN=Fbln1 PE=1 SV=2	Q08879	Fbln1	78 kDa		unknown	0	0	0	2	1	2
Myeloid-derived growth factor OS=Mus musculus OX=10090 GN=Mydgf PE=1 SV=1	Q9CPT4	Mydgf	18 kDa		unknown	0	0	0	2	2	1
Inter-alpha-trypsin inhibitor heavy chain H3 OS=Mus musculus OX=10090 GN=Itih3 PE=1 SV=3	Q61704	Itih3	99 kDa		unknown	0	0	0	2	1	3
V-type proton ATPase subunit S1 OS=Mus musculus OX=10090 GN=Atp6ap1 PE=1 SV=1	Q9R1Q9	Atp6ap1	51 kDa		unknown	0	0	0	1	4	2
Drebrin-like protein OS=Mus musculus OX=10090 GN=Dbnl PE=1 SV=2	Q62418	Dbnl	49 kDa		unknown	0	0	0	1	4	1
Serine/threonine-protein phosphatase 2A activator OS=Mus musculus OX=10090 GN=Ptpa PE=1 SV=1	P58389	Ptpa	37 kDa		unknown	0	0	0	2	2	1
Non-histone chromosomal protein HMG-17 OS=Mus musculus OX=10090 GN=Hmgn2 PE=1 SV=2	P09602	Hmgn2	9 kDa		unknown	0	0	0	2	2	2
Microtubule-associated protein 1A OS=Mus musculus OX=10090 GN=Map1a PE=1 SV=2	Q9QYR6	Map1a	300 kDa	TRUE	unknown	0	0	0	2	3	0
Leukotriene A-4 hydrolase OS=Mus musculus OX=10090 GN=Lta4h PE=1 SV=4	P24527	Lta4h	69 kDa		unknown	0	0	0	1	2	2
Testin OS=Mus musculus OX=10090 GN=Tes PE=1 SV=1	P47226	Tes	48 kDa		unknown	0	0	0	1	3	0
Dynein light chain 2, cytoplasmic OS=Mus musculus OX=10090 GN=Dynll2 PE=1 SV=1	Q9D0M5	Dynll2	10 kDa		unknown	0	0	0	2	2	1
N-acetylglucosamine-6-sulfatase OS=Mus musculus OX=10090 GN=Gns PE=1 SV=1	Q8BFR4	Gns	61 kDa		unknown	0	0	0	1	2	1
Centrosomal protein of 104 kDa OS=Mus musculus OX=10090 GN=Cep104 PE=1 SV=1	Q80V31	Cep104	104 kDa		unknown	0	0	0	0	2	0
Actin-related protein 2/3 complex subunit 5 OS=Mus musculus OX=10090 GN=Arpc5 PE=1 SV=3	Q9CPW4	Arpc5	16 kDa		unknown	0	0	0	1	4	1
Serine protease HTRA1 OS=Mus musculus OX=10090 GN=Htra1 PE=1 SV=2	Q9R118	Htra1	51 kDa		unknown	0	0	0	1	4	0
Protein FAM3C OS=Mus musculus OX=10090 GN=Fam3c PE=1 SV=1	Q91VU0	Fam3c	25 kDa		unknown	0	0	0	1	4	1
Prostaglandin reductase 1 OS=Mus musculus OX=10090 GN=Ptgr1 PE=1 SV=2	Q91YR9	Ptgr1	36 kDa		unknown	0	0	0	1	4	1
Ribonuclease T2-A OS=Mus musculus OX=10090 GN=Rnaset2a PE=1 SV=1	C0HKG5 (+1)	Rnaset2a	30 kDa		unknown	0	0	0	2	3	0
Collagen triple helix repeat-containing protein 1 OS=Mus musculus OX=10090 GN=Cthrc1 PE=2 SV=2	Q9D1D6	Cthrc1	26 kDa		unknown	0	0	0	1	3	0
N(G),N(G)-dimethylarginine dimethylaminohydrolase 2 OS=Mus musculus OX=10090 GN=Ddah2 PE=1 SV=1	Q99LD8	Ddah2	30 kDa	TRUE	unknown	0	0	0	1	3	1
Ras-related C3 botulinum toxin substrate 1 OS=Mus musculus OX=10090 GN=Rac1 PE=1 SV=1	P63001	Rac1	21 kDa	TRUE	unknown	0	0	0	2	3	0
F-actin-capping protein subunit alpha-1 OS=Mus musculus OX=10090 GN=Capza1 PE=1 SV=4	P47753	Capza1	33 kDa	TRUE	unknown	0	0	0	3	2	0
Vacuolar protein sorting-associated protein 35 OS=Mus musculus OX=10090 GN=Vps35 PE=1 SV=1	Q9EQH3	Vps35	92 kDa		unknown	0	0	0	5	0	1
Beta-galactosidase OS=Mus musculus OX=10090 GN=Glb1 PE=1 SV=1	P23780	Glb1	73 kDa		unknown	0	0	0	2	4	0
Glutaminyl-peptide cyclotransferase OS=Mus musculus OX=10090 GN=Qpct PE=1 SV=2	Q9CYK2	Qpct	41 kDa		unknown	0	0	0	0	3	2
Hydroxyacylglutathione hydrolase, mitochondrial OS=Mus musculus OX=10090 GN=Hagh PE=1 SV=2	Q99KB8	Hagh	34 kDa		unknown	0	0	0	2	4	0
Microfibrillar-associated protein 5 OS=Mus musculus OX=10090 GN=Mfap5 PE=1 SV=1	Q9QZJ6	Mfap5	19 kDa		unknown	0	0	0	1	3	0
Peptidyl-prolyl cis-trans isomerase D OS=Mus musculus OX=10090 GN=Ppid PE=1 SV=3	Q9CR16	Ppid	41 kDa		unknown	0	0	0	0	3	0
Dynactin subunit 2 OS=Mus musculus OX=10090 GN=Dctn2 PE=1 SV=3	Q99KJ8	Dctn2	44 kDa		unknown	0	0	0	0	2	0
Neurolysin, mitochondrial OS=Mus musculus OX=10090 GN=Nln PE=1 SV=1	Q91YP2	Nln	80 kDa		unknown	0	0	0	1	5	0
6-phosphogluconolactonase OS=Mus musculus OX=10090 GN=Pgls PE=1 SV=1	Q9CQ60	Pgls	27 kDa		unknown	0	0	0	0	4	0
Small ubiquitin-related modifier 2 OS=Mus musculus OX=10090 GN=Sumo2 PE=1 SV=1	P61957	Sumo2	11 kDa		unknown	0	0	0	2	5	0
60S acidic ribosomal protein P1 OS=Mus musculus OX=10090 GN=Rplp1 PE=1 SV=1	P47955	Rplp1	11 kDa		unknown	0	0	0	1	4	0
Serpin H1 OS=Mus musculus OX=10090 GN=Serpinh1 PE=1 SV=3	P19324	Serpinh1	47 kDa		unknown	0	0	0	1	4	0
Fumarylacetoacetase OS=Mus musculus OX=10090 GN=Fah PE=1 SV=2	P35505	Fah	46 kDa		unknown	0	0	0	1	4	0
SH3 domain-binding glutamic acid-rich-like protein OS=Mus musculus OX=10090 GN=Sh3bgrl PE=1 SV=1	Q9JJU8	Sh3bgrl	13 kDa		unknown	0	0	0	1	4	0
Collagen alpha-1(XV) chain OS=Mus musculus OX=10090 GN=Col15a1 PE=1 SV=2	O35206	Col15a1	140 kDa		unknown	0	0	0	2	4	0
Microtubule-associated protein RP/EB family member 1 OS=Mus musculus OX=10090 GN=Mapre1 PE=1 SV=3	Q61166	Mapre1	30 kDa		unknown	0	0	0	0	5	2
Epididymis-specific alpha-mannosidase OS=Mus musculus OX=10090 GN=Man2b2 PE=1 SV=2	O54782	Man2b2	116 kDa		unknown	0	0	0	2	3	0
A disintegrin and metalloproteinase with thrombospondin motifs 1 OS=Mus musculus OX=10090 GN=Adamts1 PE=1 SV=4	P97857	Adamts1	106 kDa		unknown	0	0	0	2	5	0
Ferritin heavy chain OS=Mus musculus OX=10090 GN=Fth1 PE=1 SV=2	P09528	Fth1	21 kDa		unknown	0	0	0	1	4	0
UMP-CMP kinase OS=Mus musculus OX=10090 GN=Cmpk1 PE=1 SV=1	Q9DBP5	Cmpk1	22 kDa		unknown	0	0	0	1	6	0
Interleukin-1 receptor type 1 OS=Mus musculus OX=10090 GN=Il1r1 PE=1 SV=1	P13504	Il1r1	67 kDa		unknown	0	0	0	0	3	0
Adenylate kinase isoenzyme 1 OS=Mus musculus OX=10090 GN=Ak1 PE=1 SV=1	Q9R0Y5	Ak1	22 kDa		unknown	0	0	0	0	7	0
Laminin subunit alpha-2 OS=Mus musculus OX=10090 GN=Lama2 PE=1 SV=2	Q60675	Lama2	344 kDa		unknown	0	0	0	2	0	2
Keratin, type II cytoskeletal 80 OS=Mus musculus OX=10090 GN=Krt80 PE=1 SV=1	Q0VBK2	Krt80	51 kDa	TRUE	unknown	1	0	2	0	1	0
Heparin cofactor 2 OS=Mus musculus OX=10090 GN=Serpind1 PE=1 SV=1	P49182	Serpind1	54 kDa		unknown	0	0	0	1	1	3
E3 ubiquitin-protein ligase NEDD4 OS=Mus musculus OX=10090 GN=Nedd4 PE=1 SV=3	P46935	Nedd4	103 kDa		unknown	0	0	0	0	2	0
Splicing factor 3B subunit 1 OS=Mus musculus OX=10090 GN=Sf3b1 PE=1 SV=1	Q99NB9	Sf3b1	146 kDa		unknown	0	0	0	1	2	0
Sterol carrier protein 2 OS=Mus musculus OX=10090 GN=Scp2 PE=1 SV=3	P32020	Scp2	59 kDa		unknown	0	0	0	0	2	1
Coiled-coil domain-containing protein 80 OS=Mus musculus OX=10090 GN=Ccdc80 PE=1 SV=2	Q8R2G6	Ccdc80	108 kDa		unknown	0	0	0	0	3	1
Matrix metalloproteinase-17 OS=Mus musculus OX=10090 GN=Mmp17 PE=1 SV=3	Q9R0S3	Mmp17	64 kDa		unknown	0	0	0	1	2	1
Glia maturation factor beta OS=Mus musculus OX=10090 GN=Gmfb PE=1 SV=3	Q9CQI3	Gmfb	17 kDa		unknown	0	0	0	1	3	2
Annexin A3 OS=Mus musculus OX=10090 GN=Anxa3 PE=1 SV=4	O35639	Anxa3	36 kDa		unknown	0	0	0	3	1	2
Olfactomedin-like protein 2A OS=Mus musculus OX=10090 GN=Olfml2a PE=1 SV=1	Q8BHP7	Olfml2a	77 kDa		unknown	0	0	0	1	4	0
Sorbin and SH3 domain-containing protein 2 OS=Mus musculus OX=10090 GN=Sorbs2 PE=1 SV=2	Q3UTJ2	Sorbs2	132 kDa		unknown	0	0	0	1	3	1
Platelet-activating factor acetylhydrolase IB subunit beta OS=Mus musculus OX=10090 GN=Pafah1b1 PE=1 SV=2	P63005	Pafah1b1	47 kDa		unknown	0	0	0	2	1	1
Actin-related protein 3 OS=Mus musculus OX=10090 GN=Actr3 PE=1 SV=3	Q99JY9	Actr3	47 kDa		unknown	0	0	0	2	3	1
Haloacid dehalogenase-like hydrolase domain-containing protein 2 OS=Mus musculus OX=10090 GN=Hdhd2 PE=1 SV=2	Q3UGR5	Hdhd2	29 kDa		unknown	0	0	0	1	3	1
Histone H1.5 OS=Mus musculus OX=10090 GN=H1-5 PE=1 SV=2	P43276	H1-5	23 kDa	TRUE	unknown	0	0	0	1	3	1
Elongin-C OS=Mus musculus OX=10090 GN=Eloc PE=1 SV=1	P83940	Eloc	12 kDa		unknown	0	0	0	2	2	1
Adipocyte enhancer-binding protein 1 OS=Mus musculus OX=10090 GN=Aebp1 PE=1 SV=1	Q640N1	Aebp1	128 kDa		unknown	0	0	0	2	3	1
Ubiquitin-fold modifier 1 OS=Mus musculus OX=10090 GN=Ufm1 PE=1 SV=1	P61961	Ufm1	9 kDa		unknown	0	0	0	2	3	1
Proteasome subunit beta type-3 OS=Mus musculus OX=10090 GN=Psmb3 PE=1 SV=1	Q9R1P1	Psmb3	23 kDa		unknown	0	0	0	2	1	2
Legumain OS=Mus musculus OX=10090 GN=Lgmn PE=1 SV=1	O89017	Lgmn	49 kDa		unknown	0	0	0	0	2	1
T-complex protein 1 subunit alpha OS=Mus musculus OX=10090 GN=Tcp1 PE=1 SV=3	P11983	Tcp1	60 kDa		unknown	0	0	0	1	4	1
Aminopeptidase B OS=Mus musculus OX=10090 GN=Rnpep PE=1 SV=2	Q8VCT3	Rnpep	72 kDa		unknown	0	0	0	0	3	1
Reticulocalbin-3 OS=Mus musculus OX=10090 GN=Rcn3 PE=1 SV=1	Q8BH97	Rcn3	38 kDa		unknown	0	0	0	1	4	1
Afamin OS=Mus musculus OX=10090 GN=Afm PE=1 SV=2	O89020	Afm	69 kDa		unknown	0	0	0	2	2	1
CAP-Gly domain-containing linker protein 2 OS=Mus musculus OX=10090 GN=Clip2 PE=1 SV=2	Q9Z0H8	Clip2	116 kDa	TRUE	unknown	0	0	0	0	2	0
Peroxiredoxin-5, mitochondrial OS=Mus musculus OX=10090 GN=Prdx5 PE=1 SV=2	P99029	Prdx5	22 kDa		unknown	0	0	0	0	3	1
Hydroxyacyl-coenzyme A dehydrogenase, mitochondrial OS=Mus musculus OX=10090 GN=Hadh PE=1 SV=2	Q61425	Hadh	34 kDa		unknown	0	0	0	1	3	0
Cathepsin D OS=Mus musculus OX=10090 GN=Ctsd PE=1 SV=1	P18242	Ctsd	45 kDa		unknown	0	0	0	0	4	0
Disks large homolog 1 OS=Mus musculus OX=10090 GN=Dlg1 PE=1 SV=1	Q811D0	Dlg1	100 kDa		unknown	0	0	0	2	3	0
Tax1-binding protein 3 OS=Mus musculus OX=10090 GN=Tax1bp3 PE=1 SV=1	Q9DBG9	Tax1bp3	14 kDa		unknown	0	0	0	2	3	0
Platelet-derived growth factor receptor beta OS=Mus musculus OX=10090 GN=Pdgfrb PE=1 SV=2	P05622	Pdgfrb	123 kDa	TRUE	unknown	0	0	0	2	4	0
Glycine--tRNA ligase OS=Mus musculus OX=10090 GN=Gars1 PE=1 SV=1	Q9CZD3	Gars1	82 kDa		unknown	0	0	0	0	3	0
Peptidyl-prolyl cis-trans isomerase FKBP3 OS=Mus musculus OX=10090 GN=Fkbp3 PE=1 SV=2	Q62446	Fkbp3	25 kDa		unknown	0	0	0	1	4	0
Neuroplastin OS=Mus musculus OX=10090 GN=Nptn PE=1 SV=3	P97300	Nptn	44 kDa		unknown	0	0	0	1	5	0
Glutathione S-transferase P 1 OS=Mus musculus OX=10090 GN=Gstp1 PE=1 SV=2	P19157	Gstp1	24 kDa		unknown	0	0	0	2	4	0
Heterogeneous nuclear ribonucleoprotein H OS=Mus musculus OX=10090 GN=Hnrnph1 PE=1 SV=3	O35737	Hnrnph1	49 kDa	TRUE	unknown	0	0	0	2	4	0
Sorbitol dehydrogenase OS=Mus musculus OX=10090 GN=Sord PE=1 SV=3	Q64442	Sord	38 kDa		unknown	0	0	0	3	3	0
Vesicular integral-membrane protein VIP36 OS=Mus musculus OX=10090 GN=Lman2 PE=1 SV=2	Q9DBH5	Lman2	40 kDa		unknown	0	0	0	2	3	0
TAR DNA-binding protein 43 OS=Mus musculus OX=10090 GN=Tardbp PE=1 SV=1	Q921F2	Tardbp	45 kDa		unknown	0	0	0	1	4	0
Peptidyl-prolyl cis-trans isomerase FKBP10 OS=Mus musculus OX=10090 GN=Fkbp10 PE=1 SV=2	Q61576	Fkbp10	65 kDa	TRUE	unknown	0	0	0	0	2	1
Actin-related protein 2/3 complex subunit 4 OS=Mus musculus OX=10090 GN=Arpc4 PE=1 SV=3	P59999	Arpc4	20 kDa		unknown	0	0	0	0	1	3
Plexin domain-containing protein 2 OS=Mus musculus OX=10090 GN=Plxdc2 PE=1 SV=1	Q9DC11	Plxdc2	60 kDa		unknown	0	0	0	1	3	0
Follistatin-related protein 3 OS=Mus musculus OX=10090 GN=Fstl3 PE=1 SV=1	Q9EQC7	Fstl3	27 kDa		unknown	0	0	0	0	3	2
Metallothionein-2 OS=Mus musculus OX=10090 GN=Mt2 PE=1 SV=2	P02798	Mt2	6 kDa		unknown	0	0	0	0	3	3
Proteasome activator complex subunit 1 OS=Mus musculus OX=10090 GN=Psme1 PE=1 SV=2	P97371	Psme1	29 kDa		unknown	0	0	0	3	3	0
Ganglioside GM2 activator OS=Mus musculus OX=10090 GN=Gm2a PE=1 SV=2	Q60648	Gm2a	21 kDa		unknown	0	0	0	1	4	0
Barrier-to-autointegration factor OS=Mus musculus OX=10090 GN=Banf1 PE=1 SV=1	O54962	Banf1	10 kDa		unknown	0	0	0	3	2	0
Elongin-B OS=Mus musculus OX=10090 GN=Elob PE=1 SV=1	P62869	Elob	13 kDa		unknown	0	0	0	1	4	0
Glyoxalase domain-containing protein 4 OS=Mus musculus OX=10090 GN=Glod4 PE=1 SV=1	Q9CPV4	Glod4	33 kDa		unknown	0	0	0	1	5	0
Peptidyl-prolyl cis-trans isomerase FKBP9 OS=Mus musculus OX=10090 GN=Fkbp9 PE=1 SV=1	Q9Z247	Fkbp9	63 kDa	TRUE	unknown	0	0	0	0	4	0
Di-N-acetylchitobiase OS=Mus musculus OX=10090 GN=Ctbs PE=1 SV=2	Q8R242	Ctbs	41 kDa		unknown	0	0	0	1	4	0
Granzyme E OS=Mus musculus OX=10090 GN=Gzme PE=1 SV=1	P08884	Gzme	27 kDa		unknown	0	0	0	1	5	0
RNA-binding protein 3 OS=Mus musculus OX=10090 GN=Rbm3 PE=1 SV=1	O89086	Rbm3	17 kDa		unknown	0	0	0	0	4	0
BAG family molecular chaperone regulator 3 OS=Mus musculus OX=10090 GN=Bag3 PE=1 SV=2	Q9JLV1	Bag3	62 kDa		unknown	0	0	0	0	6	0
Crk-like protein OS=Mus musculus OX=10090 GN=Crkl PE=1 SV=2	P47941	Crkl	34 kDa		unknown	0	0	0	0	2	0
UDP-N-acetylhexosamine pyrophosphorylase-like protein 1 OS=Mus musculus OX=10090 GN=Uap1l1 PE=1 SV=1	Q3TW96	Uap1l1	57 kDa		unknown	0	0	0	0	3	0
60S ribosomal protein L18 OS=Mus musculus OX=10090 GN=Rpl18 PE=1 SV=3	P35980	Rpl18	22 kDa		unknown	0	0	0	2	1	1
Catenin alpha-2 OS=Mus musculus OX=10090 GN=Ctnna2 PE=1 SV=3	Q61301	Ctnna2	105 kDa		unknown	0	0	0	0	1	2
Endoplasmin OS=Mus musculus OX=10090 GN=Hsp90b1 PE=1 SV=2	P08113	Hsp90b1	92 kDa		unknown	0	1	0	3	0	1
Procollagen-lysine,2-oxoglutarate 5-dioxygenase 2 OS=Mus musculus OX=10090 GN=Plod2 PE=1 SV=2	Q9R0B9	Plod2	84 kDa		unknown	0	0	0	1	2	1
Centrosomal protein of 170 kDa OS=Mus musculus OX=10090 GN=Cep170 PE=1 SV=2	Q6A065	Cep170	175 kDa		unknown	0	0	0	1	2	0
Hepatocyte growth factor receptor OS=Mus musculus OX=10090 GN=Met PE=1 SV=1	P16056	Met	154 kDa		unknown	0	0	0	1	3	1
SUMO-activating enzyme subunit 1 OS=Mus musculus OX=10090 GN=Sae1 PE=1 SV=1	Q9R1T2	Sae1	39 kDa		unknown	0	0	0	1	3	1
Microtubule-associated protein 6 OS=Mus musculus OX=10090 GN=Map6 PE=1 SV=2	Q7TSJ2	Map6	96 kDa		unknown	0	0	0	2	1	1
CD44 antigen OS=Mus musculus OX=10090 GN=Cd44 PE=1 SV=3	P15379	Cd44	86 kDa		unknown	0	0	0	2	2	1
40S ribosomal protein S3a OS=Mus musculus OX=10090 GN=Rps3a PE=1 SV=3	P97351	Rps3a	30 kDa		unknown	0	0	0	1	2	2
Extracellular sulfatase Sulf-1 OS=Mus musculus OX=10090 GN=Sulf1 PE=2 SV=1	Q8K007	Sulf1	101 kDa		unknown	0	0	0	1	2	1
Growth arrest-specific protein 7 OS=Mus musculus OX=10090 GN=Gas7 PE=1 SV=1	Q60780	Gas7	48 kDa		unknown	0	0	0	1	2	1
Complement C4-B OS=Mus musculus OX=10090 GN=C4b PE=1 SV=3	P01029	C4b	193 kDa		unknown	0	0	0	2	2	1
Elongation factor 1-delta OS=Mus musculus OX=10090 GN=Eef1d PE=1 SV=3	P57776	Eef1d	31 kDa		unknown	0	0	0	2	2	1
Cytoplasmic dynein 1 intermediate chain 2 OS=Mus musculus OX=10090 GN=Dync1i2 PE=1 SV=1	O88487	Dync1i2	68 kDa		unknown	0	0	0	2	2	1
NPC intracellular cholesterol transporter 2 OS=Mus musculus OX=10090 GN=Npc2 PE=1 SV=1	Q9Z0J0	Npc2	16 kDa		unknown	0	0	0	1	1	2
Ketimine reductase mu-crystallin OS=Mus musculus OX=10090 GN=Crym PE=1 SV=1	O54983	Crym	34 kDa		unknown	0	0	0	1	3	1
Serine/threonine-protein kinase OSR1 OS=Mus musculus OX=10090 GN=Oxsr1 PE=1 SV=1	Q6P9R2	Oxsr1	58 kDa		unknown	0	0	0	0	2	1
Serine-threonine kinase receptor-associated protein OS=Mus musculus OX=10090 GN=Strap PE=1 SV=2	Q9Z1Z2	Strap	38 kDa		unknown	0	0	0	1	2	2
Complement C5 OS=Mus musculus OX=10090 GN=C5 PE=1 SV=2	P06684	C5	189 kDa		unknown	0	0	0	1	1	2
Dynactin subunit 3 OS=Mus musculus OX=10090 GN=Dctn3 PE=1 SV=2	Q9Z0Y1	Dctn3	21 kDa		unknown	0	0	0	1	2	0
AP-2 complex subunit beta OS=Mus musculus OX=10090 GN=Ap2b1 PE=1 SV=1	Q9DBG3	Ap2b1	105 kDa		unknown	0	0	0	2	0	1
Reticulon-4 OS=Mus musculus OX=10090 GN=Rtn4 PE=1 SV=2	Q99P72	Rtn4	127 kDa		unknown	0	0	0	1	3	0
Ferric-chelate reductase 1 OS=Mus musculus OX=10090 GN=FRRS1 PE=1 SV=1	Q8K385	FRRS1	66 kDa		unknown	0	0	0	2	2	0
Poly(rC)-binding protein 1 OS=Mus musculus OX=10090 GN=Pcbp1 PE=1 SV=1	P60335	Pcbp1	37 kDa	TRUE	unknown	0	0	0	0	2	2
Heterogeneous nuclear ribonucleoprotein A3 OS=Mus musculus OX=10090 GN=Hnrnpa3 PE=1 SV=1	Q8BG05	Hnrnpa3	40 kDa		unknown	0	0	0	2	2	0
T-complex protein 1 subunit zeta OS=Mus musculus OX=10090 GN=Cct6a PE=1 SV=3	P80317	Cct6a	58 kDa		unknown	0	0	0	0	3	1
Perilipin-3 OS=Mus musculus OX=10090 GN=Plin3 PE=1 SV=1	Q9DBG5	Plin3	47 kDa		unknown	0	0	0	1	4	0
Cadherin-13 OS=Mus musculus OX=10090 GN=Cdh13 PE=1 SV=2	Q9WTR5	Cdh13	78 kDa		unknown	0	0	0	2	1	0
Disintegrin and metalloproteinase domain-containing protein 9 OS=Mus musculus OX=10090 GN=Adam9 PE=1 SV=2	Q61072	Adam9	92 kDa		unknown	0	0	0	1	2	0
Cleavage and polyadenylation specificity factor subunit 5 OS=Mus musculus OX=10090 GN=Nudt21 PE=1 SV=1	Q9CQF3	Nudt21	26 kDa		unknown	0	0	0	0	4	0
Protein phosphatase 1 regulatory subunit 12A OS=Mus musculus OX=10090 GN=Ppp1r12a PE=1 SV=2	Q9DBR7	Ppp1r12a	115 kDa	TRUE	unknown	0	0	0	1	3	0
S-methyl-5'-thioadenosine phosphorylase OS=Mus musculus OX=10090 GN=Mtap PE=1 SV=1	Q9CQ65	Mtap	31 kDa		unknown	0	0	0	1	4	0
Protein Niban 2 OS=Mus musculus OX=10090 GN=Niban2 PE=1 SV=2	Q8R1F1	Niban2	85 kDa		unknown	0	0	0	0	2	0
Galectin-3 OS=Mus musculus OX=10090 GN=Lgals3 PE=1 SV=3	P16110	Lgals3	28 kDa		unknown	0	0	0	3	2	0
Bifunctional purine biosynthesis protein ATIC OS=Mus musculus OX=10090 GN=Atic PE=1 SV=2	Q9CWJ9	Atic	64 kDa		unknown	0	0	0	0	1	2
Neuronal growth regulator 1 OS=Mus musculus OX=10090 GN=Negr1 PE=1 SV=1	Q80Z24	Negr1	38 kDa		unknown	0	0	0	1	2	0
ADAMTS-like protein 1 OS=Mus musculus OX=10090 GN=Adamtsl1 PE=2 SV=2	Q8BLI0	Adamtsl1	192 kDa		unknown	0	0	0	2	3	0
UDP-glucose 6-dehydrogenase OS=Mus musculus OX=10090 GN=Ugdh PE=1 SV=1	O70475	Ugdh	55 kDa		unknown	0	0	0	1	2	0
Myotrophin OS=Mus musculus OX=10090 GN=Mtpn PE=1 SV=2	P62774	Mtpn	13 kDa		unknown	0	0	0	1	4	0
Lipoma-preferred partner homolog OS=Mus musculus OX=10090 GN=Lpp PE=1 SV=1	Q8BFW7	Lpp	66 kDa		unknown	0	0	0	2	3	0
Thioredoxin domain-containing protein 12 OS=Mus musculus OX=10090 GN=Txndc12 PE=1 SV=1	Q9CQU0	Txndc12	19 kDa		unknown	0	0	0	1	3	0
Ceruloplasmin OS=Mus musculus OX=10090 GN=Cp PE=1 SV=2	Q61147	Cp	121 kDa		unknown	0	0	0	1	3	0
Leucine-rich repeat transmembrane protein FLRT3 OS=Mus musculus OX=10090 GN=Flrt3 PE=1 SV=1	Q8BGT1	Flrt3	73 kDa		unknown	0	0	0	0	3	0
Mimecan OS=Mus musculus OX=10090 GN=Ogn PE=1 SV=1	Q62000	Ogn	34 kDa		unknown	0	0	0	1	3	0
Collagen alpha-1(X) chain OS=Mus musculus OX=10090 GN=Col10a1 PE=2 SV=1	Q05306	Col10a1	67 kDa		unknown	0	0	0	0	3	0
Adhesion G protein-coupled receptor L3 OS=Mus musculus OX=10090 GN=Adgrl3 PE=1 SV=3	Q80TS3	Adgrl3	171 kDa		unknown	0	0	0	0	4	0
3'(2'),5'-bisphosphate nucleotidase 1 OS=Mus musculus OX=10090 GN=Bpnt1 PE=1 SV=2	Q9Z0S1	Bpnt1	33 kDa		unknown	0	0	0	0	4	0
Flavin reductase (NADPH) OS=Mus musculus OX=10090 GN=Blvrb PE=1 SV=3	Q923D2	Blvrb	22 kDa		unknown	0	0	0	1	1	2
Microtubule-associated protein 2 OS=Mus musculus OX=10090 GN=Map2 PE=1 SV=2	P20357	Map2	199 kDa		unknown	0	0	0	0	2	1
40S ribosomal protein S14 OS=Mus musculus OX=10090 GN=Rps14 PE=1 SV=3	P62264	Rps14	16 kDa		unknown	0	0	0	1	1	2
Acid sphingomyelinase-like phosphodiesterase 3a OS=Mus musculus OX=10090 GN=Smpdl3a PE=1 SV=2	P70158	Smpdl3a	50 kDa		unknown	0	0	0	1	2	1
Fractalkine OS=Mus musculus OX=10090 GN=Cx3cl1 PE=1 SV=3	O35188	Cx3cl1	42 kDa		unknown	0	0	0	0	2	0
40S ribosomal protein S18 OS=Mus musculus OX=10090 GN=Rps18 PE=1 SV=3	P62270	Rps18	18 kDa		unknown	0	0	0	2	1	1
Eukaryotic translation initiation factor 4B OS=Mus musculus OX=10090 GN=Eif4b PE=1 SV=1	Q8BGD9	Eif4b	69 kDa		unknown	0	0	0	0	2	1
PDZ and LIM domain protein 4 OS=Mus musculus OX=10090 GN=Pdlim4 PE=1 SV=3	P70271	Pdlim4	36 kDa		unknown	0	0	0	1	2	1
Delta(3,5)-Delta(2,4)-dienoyl-CoA isomerase, mitochondrial OS=Mus musculus OX=10090 GN=Ech1 PE=1 SV=1	O35459	Ech1	36 kDa		unknown	0	0	0	0	2	1
AP-2 complex subunit alpha-2 OS=Mus musculus OX=10090 GN=Ap2a2 PE=1 SV=2	P17427	Ap2a2	104 kDa	TRUE	unknown	0	0	0	0	2	1
Peptidyl-prolyl cis-trans isomerase FKBP1A OS=Mus musculus OX=10090 GN=Fkbp1a PE=1 SV=2	P26883	Fkbp1a	12 kDa		unknown	0	0	0	0	2	1
Collagen alpha-2(VI) chain OS=Mus musculus OX=10090 GN=Col6a2 PE=1 SV=3	Q02788	Col6a2	110 kDa		unknown	0	0	0	0	3	0
Gliomedin OS=Mus musculus OX=10090 GN=Gldn PE=1 SV=1	Q8BMF8	Gldn	59 kDa		unknown	0	0	0	1	2	0
Acylphosphatase-1 OS=Mus musculus OX=10090 GN=Acyp1 PE=1 SV=2	P56376	Acyp1	11 kDa		unknown	0	0	0	1	3	0
PDZ and LIM domain protein 7 OS=Mus musculus OX=10090 GN=Pdlim7 PE=1 SV=1	Q3TJD7	Pdlim7	50 kDa		unknown	0	0	0	1	2	0
Dual specificity mitogen-activated protein kinase kinase 1 OS=Mus musculus OX=10090 GN=Map2k1 PE=1 SV=2	P31938	Map2k1	43 kDa		unknown	0	0	0	2	2	0
H-2 class I histocompatibility antigen, D-B alpha chain OS=Mus musculus OX=10090 GN=H2-D1 PE=1 SV=2	P01899	H2-D1	41 kDa		unknown	0	0	0	1	3	0
Ankycorbin OS=Mus musculus OX=10090 GN=Rai14 PE=1 SV=1	Q9EP71	Rai14	109 kDa		unknown	0	0	0	1	2	0
Tyrosine--tRNA ligase, cytoplasmic OS=Mus musculus OX=10090 GN=Yars1 PE=1 SV=3	Q91WQ3	Yars1	59 kDa		unknown	0	0	0	1	3	0
Coagulation factor V OS=Mus musculus OX=10090 GN=F5 PE=1 SV=1	O88783	F5	247 kDa		unknown	0	0	0	2	0	1
AN1-type zinc finger protein 6 OS=Mus musculus OX=10090 GN=Zfand6 PE=1 SV=1	Q9DCH6	Zfand6	24 kDa		unknown	0	0	0	1	3	0
Twinfilin-1 OS=Mus musculus OX=10090 GN=Twf1 PE=1 SV=2	Q91YR1	Twf1	40 kDa		unknown	0	0	0	1	3	0
Selenoprotein P OS=Mus musculus OX=10090 GN=Selenop PE=1 SV=3	P70274	Selenop	43 kDa		unknown	0	0	0	1	3	0
Myc box-dependent-interacting protein 1 OS=Mus musculus OX=10090 GN=Bin1 PE=1 SV=1	O08539	Bin1	64 kDa		unknown	0	0	0	2	2	0
Jupiter microtubule associated homolog 1 OS=Mus musculus OX=10090 GN=Jpt1 PE=1 SV=3	P97825	Jpt1	16 kDa		unknown	0	0	0	1	3	0
Aspartoacylase OS=Mus musculus OX=10090 GN=Aspa PE=1 SV=2	Q8R3P0	Aspa	35 kDa		unknown	0	0	0	1	2	0
Repulsive guidance molecule B OS=Mus musculus OX=10090 GN=Rgmb PE=1 SV=1	Q7TQ33	Rgmb	47 kDa		unknown	0	0	0	0	2	0
Epidermal growth factor receptor substrate 15-like 1 OS=Mus musculus OX=10090 GN=Eps15l1 PE=1 SV=3	Q60902	Eps15l1	99 kDa		unknown	0	0	0	0	2	0
60S ribosomal protein L12 OS=Mus musculus OX=10090 GN=Rpl12 PE=1 SV=2	P35979	Rpl12	18 kDa		unknown	0	0	0	1	3	0
Ras GTPase-activating protein-binding protein 1 OS=Mus musculus OX=10090 GN=G3bp1 PE=1 SV=1	P97855	G3bp1	52 kDa		unknown	0	0	0	0	2	0
T-complex protein 1 subunit theta OS=Mus musculus OX=10090 GN=Cct8 PE=1 SV=3	P42932	Cct8	60 kDa		unknown	0	0	0	2	0	0
F-actin-capping protein subunit beta OS=Mus musculus OX=10090 GN=Capzb PE=1 SV=3	P47757	Capzb	31 kDa		unknown	0	0	0	2	2	0
Protein S100-A13 OS=Mus musculus OX=10090 GN=S100a13 PE=1 SV=1	P97352	S100a13	11 kDa		unknown	0	0	0	2	2	0
Elongation factor 1-beta OS=Mus musculus OX=10090 GN=Eef1b PE=1 SV=5	O70251	Eef1b	25 kDa		unknown	0	0	0	1	0	2
45 kDa calcium-binding protein OS=Mus musculus OX=10090 GN=Sdf4 PE=1 SV=1	Q61112	Sdf4	42 kDa		unknown	0	0	0	1	3	0
Heterogeneous nuclear ribonucleoprotein D0 OS=Mus musculus OX=10090 GN=Hnrnpd PE=1 SV=2	Q60668	Hnrnpd	38 kDa		unknown	0	0	0	0	2	0
Protein RCC2 OS=Mus musculus OX=10090 GN=Rcc2 PE=1 SV=1	Q8BK67	Rcc2	56 kDa		unknown	0	0	0	0	2	0
Thy-1 membrane glycoprotein OS=Mus musculus OX=10090 GN=Thy1 PE=1 SV=1	P01831	Thy1	18 kDa		unknown	0	0	0	1	2	0
Fermitin family homolog 2 OS=Mus musculus OX=10090 GN=Fermt2 PE=1 SV=1	Q8CIB5	Fermt2	78 kDa		unknown	0	0	0	0	2	0
Sorbin and SH3 domain-containing protein 1 OS=Mus musculus OX=10090 GN=Sorbs1 PE=1 SV=2	Q62417	Sorbs1	143 kDa		unknown	0	0	0	0	3	0
Neurogenic locus notch homolog protein 1 OS=Mus musculus OX=10090 GN=Notch1 PE=1 SV=3	Q01705	Notch1	271 kDa		unknown	0	0	0	0	2	0
Leukemia inhibitory factor OS=Mus musculus OX=10090 GN=Lif PE=1 SV=1	P09056	Lif	22 kDa		unknown	0	0	0	1	3	0
Heat shock protein beta-1 OS=Mus musculus OX=10090 GN=Hspb1 PE=1 SV=3	P14602	Hspb1	23 kDa		unknown	0	0	0	0	3	1
Sorting nexin-3 OS=Mus musculus OX=10090 GN=Snx3 PE=1 SV=3	O70492	Snx3	19 kDa		unknown	0	0	0	0	2	0
Mitogen-activated protein kinase 1 OS=Mus musculus OX=10090 GN=Mapk1 PE=1 SV=3	P63085	Mapk1	41 kDa	TRUE	unknown	0	0	0	1	3	0
Aldehyde dehydrogenase family 1 member A3 OS=Mus musculus OX=10090 GN=Aldh1a3 PE=1 SV=1	Q9JHW9	Aldh1a3	56 kDa		unknown	0	0	0	0	2	0
Serine/threonine-protein kinase WNK1 OS=Mus musculus OX=10090 GN=Wnk1 PE=1 SV=2	P83741	Wnk1	251 kDa		unknown	0	0	0	0	3	0
TSC22 domain family protein 1 OS=Mus musculus OX=10090 GN=Tsc22d1 PE=1 SV=2	P62500	Tsc22d1	110 kDa		unknown	0	0	0	0	3	0
Isocitrate dehydrogenase [NADP], mitochondrial OS=Mus musculus OX=10090 GN=Idh2 PE=1 SV=3	P54071	Idh2	51 kDa		unknown	0	0	0	0	3	0
40S ribosomal protein S12 OS=Mus musculus OX=10090 GN=Rps12 PE=1 SV=2	P63323	Rps12	15 kDa		unknown	0	0	0	0	3	0
Polycomb group protein ASXL1 OS=Mus musculus OX=10090 GN=Asxl1 PE=1 SV=1	P59598	Asxl1	163 kDa		unknown	0	0	0	0	2	0
Thymosin beta-10 OS=Mus musculus OX=10090 GN=Tmsb10 PE=1 SV=3	Q6ZWY8	Tmsb10	5 kDa		unknown	0	0	0	0	3	0
Ephrin type-B receptor 3 OS=Mus musculus OX=10090 GN=Ephb3 PE=1 SV=2	P54754	Ephb3	110 kDa		unknown	0	0	0	0	3	0
Adenylate kinase 2, mitochondrial OS=Mus musculus OX=10090 GN=Ak2 PE=1 SV=5	Q9WTP6	Ak2	26 kDa		unknown	0	0	0	0	3	0
Isopentenyl-diphosphate Delta-isomerase 1 OS=Mus musculus OX=10090 GN=Idi1 PE=1 SV=1	P58044	Idi1	26 kDa		unknown	0	0	0	0	2	0
Omega-amidase NIT2 OS=Mus musculus OX=10090 GN=Nit2 PE=1 SV=1	Q9JHW2	Nit2	31 kDa		unknown	0	0	0	0	3	0
Glutathione S-transferase A4 OS=Mus musculus OX=10090 GN=Gsta4 PE=1 SV=3	P24472	Gsta4	26 kDa		unknown	0	0	0	0	3	0
Alpha-N-acetylgalactosaminidase OS=Mus musculus OX=10090 GN=Naga PE=1 SV=2	Q9QWR8	Naga	47 kDa		unknown	0	0	0	1	2	0
Dystrobrevin alpha OS=Mus musculus OX=10090 GN=Dtna PE=1 SV=2	Q9D2N4	Dtna	84 kDa		unknown	0	0	0	2	1	0
Nucleolin OS=Mus musculus OX=10090 GN=Ncl PE=1 SV=2	P09405	Ncl	77 kDa		unknown	0	0	0	0	0	2
Adhesion G-protein coupled receptor G6 OS=Mus musculus OX=10090 GN=Adgrg6 PE=1 SV=1	Q6F3F9	Adgrg6	130 kDa		unknown	0	0	0	2	1	0
60S ribosomal protein L7a OS=Mus musculus OX=10090 GN=Rpl7a PE=1 SV=2	P12970	Rpl7a	30 kDa		unknown	0	0	0	2	0	1
Splicing factor 1 OS=Mus musculus OX=10090 GN=Sf1 PE=1 SV=6	Q64213	Sf1	70 kDa		unknown	0	0	0	0	2	0
Thioredoxin-like protein 1 OS=Mus musculus OX=10090 GN=Txnl1 PE=1 SV=3	Q8CDN6	Txnl1	32 kDa		unknown	0	0	0	1	2	0
SH3 and PX domain-containing protein 2B OS=Mus musculus OX=10090 GN=Sh3pxd2b PE=1 SV=1	A2AAY5	Sh3pxd2b	102 kDa		unknown	0	0	0	1	2	0
Lysosomal acid phosphatase OS=Mus musculus OX=10090 GN=Acp2 PE=1 SV=2	P24638	Acp2	49 kDa		unknown	0	0	0	0	2	0
Inositol monophosphatase 1 OS=Mus musculus OX=10090 GN=Impa1 PE=1 SV=1	O55023	Impa1	30 kDa		unknown	0	0	0	1	2	0
Integrin alpha-7 OS=Mus musculus OX=10090 GN=Itga7 PE=1 SV=3	Q61738	Itga7	129 kDa		unknown	0	0	0	2	0	0
Cytosolic acyl coenzyme A thioester hydrolase OS=Mus musculus OX=10090 GN=Acot7 PE=1 SV=2	Q91V12	Acot7	43 kDa		unknown	0	0	0	0	2	1
Matrix Gla protein OS=Mus musculus OX=10090 GN=Mgp PE=3 SV=1	P19788	Mgp	12 kDa		unknown	0	0	0	1	2	0
Peptidyl-prolyl cis-trans isomerase FKBP7 OS=Mus musculus OX=10090 GN=Fkbp7 PE=1 SV=1	O54998	Fkbp7	25 kDa		unknown	0	0	0	1	2	0
Guanine nucleotide-binding protein G(I)/G(S)/G(O) subunit gamma-5 OS=Mus musculus OX=10090 GN=Gng5 PE=1 SV=2	Q80SZ7	Gng5	7 kDa		unknown	0	0	0	2	1	0
Cytoplasmic dynein 1 light intermediate chain 2 OS=Mus musculus OX=10090 GN=Dync1li2 PE=1 SV=2	Q6PDL0	Dync1li2	54 kDa		unknown	0	0	0	0	2	0
60S acidic ribosomal protein P2 OS=Mus musculus OX=10090 GN=Rplp2 PE=1 SV=3	P99027	Rplp2	12 kDa		unknown	0	0	0	1	2	0
Sepiapterin reductase OS=Mus musculus OX=10090 GN=Spr PE=1 SV=1	Q64105	Spr	28 kDa		unknown	0	0	0	1	2	0
D-dopachrome decarboxylase OS=Mus musculus OX=10090 GN=Ddt PE=1 SV=3	O35215	Ddt	13 kDa		unknown	0	0	0	2	1	0
Protein disulfide isomerase Creld2 OS=Mus musculus OX=10090 GN=Creld2 PE=1 SV=1	Q9CYA0	Creld2	38 kDa		unknown	0	0	0	1	2	0
Renin receptor OS=Mus musculus OX=10090 GN=Atp6ap2 PE=1 SV=2	Q9CYN9	Atp6ap2	39 kDa		unknown	0	0	0	1	2	0
DnaJ homolog subfamily C member 8 OS=Mus musculus OX=10090 GN=Dnajc8 PE=1 SV=2	Q6NZB0	Dnajc8	30 kDa		unknown	0	0	0	0	2	0
Paralemmin-2 OS=Mus musculus OX=10090 GN=Palm2 PE=1 SV=1	Q8BR92	Palm2	42 kDa	TRUE	unknown	0	0	0	0	3	0
C-C motif chemokine 7 OS=Mus musculus OX=10090 GN=Ccl7 PE=3 SV=1	Q03366	Ccl7	11 kDa		unknown	0	0	0	1	2	0
Collectin-12 OS=Mus musculus OX=10090 GN=Colec12 PE=1 SV=1	Q8K4Q8	Colec12	81 kDa		unknown	0	0	0	1	2	0
MAP7 domain-containing protein 1 OS=Mus musculus OX=10090 GN=Map7d1 PE=1 SV=1	A2AJI0	Map7d1	93 kDa		unknown	0	0	0	0	3	0
Cytochrome b5 OS=Mus musculus OX=10090 GN=Cyb5a PE=1 SV=2	P56395	Cyb5a	15 kDa		unknown	0	0	0	0	2	0
Kin of IRRE-like protein 1 OS=Mus musculus OX=10090 GN=Kirrel1 PE=1 SV=1	Q80W68	Kirrel1	87 kDa		unknown	0	0	0	0	2	0
Cordon-bleu protein-like 1 OS=Mus musculus OX=10090 GN=Cobll1 PE=1 SV=2	Q3UMF0	Cobll1	137 kDa		unknown	0	0	0	0	3	0
Spondin-1 OS=Mus musculus OX=10090 GN=Spon1 PE=1 SV=1	Q8VCC9	Spon1	91 kDa		unknown	0	0	0	0	2	0
Alpha-mannosidase 2 OS=Mus musculus OX=10090 GN=Man2a1 PE=1 SV=2	P27046	Man2a1	132 kDa		unknown	0	0	0	0	2	0
Transcription intermediary factor 1-beta OS=Mus musculus OX=10090 GN=Trim28 PE=1 SV=3	Q62318	Trim28	89 kDa		unknown	0	0	0	0	2	0
Ubiquitin-fold modifier-conjugating enzyme 1 OS=Mus musculus OX=10090 GN=Ufc1 PE=1 SV=1	Q9CR09	Ufc1	19 kDa		unknown	0	0	0	0	2	0
AP-2 complex subunit mu OS=Mus musculus OX=10090 GN=Ap2m1 PE=1 SV=1	P84091	Ap2m1	50 kDa		unknown	0	0	0	2	0	0
Ribose-5-phosphate isomerase OS=Mus musculus OX=10090 GN=Rpia PE=1 SV=2	P47968	Rpia	32 kDa		unknown	0	0	0	0	3	0
Inter-alpha-trypsin inhibitor heavy chain H5 OS=Mus musculus OX=10090 GN=Itih5 PE=1 SV=1	Q8BJD1	Itih5	107 kDa		unknown	0	0	0	0	3	0
Phosphoglucomutase-1 OS=Mus musculus OX=10090 GN=Pgm1 PE=1 SV=4	Q9D0F9	Pgm1	61 kDa		unknown	0	0	0	0	2	0
Aminoacyl tRNA synthase complex-interacting multifunctional protein 1 OS=Mus musculus OX=10090 GN=Aimp1 PE=1 SV=2	P31230	Aimp1	34 kDa		unknown	0	0	0	0	3	0
TOM1-like protein 2 OS=Mus musculus OX=10090 GN=Tom1l2 PE=1 SV=1	Q5SRX1	Tom1l2	56 kDa		unknown	0	0	0	0	2	0
Myosin phosphatase Rho-interacting protein OS=Mus musculus OX=10090 GN=Mprip PE=1 SV=2	P97434	Mprip	116 kDa		unknown	0	0	0	0	2	0
C-terminal-binding protein 1 OS=Mus musculus OX=10090 GN=Ctbp1 PE=1 SV=2	O88712	Ctbp1	48 kDa	TRUE	unknown	0	0	0	0	3	0
Phosphoserine phosphatase OS=Mus musculus OX=10090 GN=Psph PE=1 SV=1	Q99LS3	Psph	25 kDa		unknown	0	0	0	0	3	0
Fibulin-5 OS=Mus musculus OX=10090 GN=Fbln5 PE=1 SV=1	Q9WVH9	Fbln5	50 kDa		unknown	0	0	0	0	2	0
NHL repeat-containing protein 3 OS=Mus musculus OX=10090 GN=Nhlrc3 PE=1 SV=1	Q8CCH2	Nhlrc3	38 kDa		unknown	0	0	0	0	3	0
Protocadherin gamma-A4 OS=Mus musculus OX=10090 GN=Pcdhga4 PE=1 SV=1	Q91XY4	Pcdhga4	100 kDa		unknown	0	0	0	0	3	0
Platelet-derived growth factor subunit A OS=Mus musculus OX=10090 GN=Pdgfa PE=2 SV=2	P20033	Pdgfa	24 kDa		unknown	0	0	0	0	2	0
CCN family member 3 OS=Mus musculus OX=10090 GN=Ccn3 PE=1 SV=1	Q64299	Ccn3	39 kDa		unknown	0	0	0	0	3	0
Low molecular weight phosphotyrosine protein phosphatase OS=Mus musculus OX=10090 GN=Acp1 PE=1 SV=3	Q9D358	Acp1	18 kDa		unknown	0	0	0	0	3	0
BMP-binding endothelial regulator protein OS=Mus musculus OX=10090 GN=Bmper PE=1 SV=1	Q8CJ69	Bmper	76 kDa		unknown	0	0	0	0	3	0
Histone-lysine N-methyltransferase ASH1L OS=Mus musculus OX=10090 GN=Ash1l PE=1 SV=3	Q99MY8	Ash1l	331 kDa		unknown	0	0	0	0	2	0
Serine/threonine-protein phosphatase PP1-beta catalytic subunit OS=Mus musculus OX=10090 GN=Ppp1cb PE=1 SV=3	P62141	Ppp1cb	37 kDa	TRUE	unknown	0	0	0	0	2	0
Receptor-type tyrosine-protein phosphatase F OS=Mus musculus OX=10090 GN=Ptprf PE=1 SV=1	A2A8L5	Ptprf	211 kDa		unknown	0	0	0	0	2	0
V-type proton ATPase catalytic subunit A OS=Mus musculus OX=10090 GN=Atp6v1a PE=1 SV=2	P50516	Atp6v1a	68 kDa		unknown	0	0	0	0	2	0
Receptor-type tyrosine-protein phosphatase mu OS=Mus musculus OX=10090 GN=Ptprm PE=1 SV=2	P28828	Ptprm	164 kDa		unknown	0	0	0	0	2	0
Ectonucleoside triphosphate diphosphohydrolase 2 OS=Mus musculus OX=10090 GN=Entpd2 PE=1 SV=2	O55026	Entpd2	54 kDa		unknown	0	0	0	2	0	0
Isoaspartyl peptidase/L-asparaginase OS=Mus musculus OX=10090 GN=Asrgl1 PE=1 SV=1	Q8C0M9	Asrgl1	34 kDa		unknown	0	0	0	0	2	0
39S ribosomal protein L12, mitochondrial OS=Mus musculus OX=10090 GN=Mrpl12 PE=1 SV=2	Q9DB15	Mrpl12	22 kDa		unknown	0	0	0	0	2	0
Deoxyuridine 5'-triphosphate nucleotidohydrolase OS=Mus musculus OX=10090 GN=Dut PE=1 SV=1	Q9CQ43	Dut	17 kDa		unknown	0	0	0	0	2	0
Ataxin-10 OS=Mus musculus OX=10090 GN=Atxn10 PE=1 SV=2	P28658	Atxn10	54 kDa		unknown	0	0	0	0	2	0
Musculoskeletal embryonic nuclear protein 1 OS=Mus musculus OX=10090 GN=Mustn1 PE=1 SV=1	Q99JI1	Mustn1	9 kDa		unknown	0	0	0	0	2	0
cAMP-dependent protein kinase catalytic subunit alpha OS=Mus musculus OX=10090 GN=Prkaca PE=1 SV=3	P05132	Prkaca	41 kDa		unknown	0	0	0	0	2	0
Prefoldin subunit 5 OS=Mus musculus OX=10090 GN=Pfdn5 PE=1 SV=1	Q9WU28	Pfdn5	17 kDa		unknown	0	0	0	0	2	0
Retinoid-inducible serine carboxypeptidase OS=Mus musculus OX=10090 GN=Scpep1 PE=1 SV=2	Q920A5	Scpep1	51 kDa		unknown	0	0	0	0	2	0
PEST proteolytic signal-containing nuclear protein OS=Mus musculus OX=10090 GN=Pcnp PE=1 SV=1	Q6P8I4	Pcnp	19 kDa		unknown	0	0	0	0	2	0
Receptor tyrosine-protein kinase erbB-3 OS=Mus musculus OX=10090 GN=Erbb3 PE=1 SV=2	Q61526	Erbb3	148 kDa		unknown	0	0	0	0	2	0
Kelch-like protein 29 OS=Mus musculus OX=10090 GN=Klhl29 PE=2 SV=3	Q80T74	Klhl29	94 kDa		unknown	0	0	0	0	2	0
Aminoacylase-1 OS=Mus musculus OX=10090 GN=Acy1 PE=1 SV=1	Q99JW2	Acy1	46 kDa		unknown	0	0	0	0	2	0
DNA-(apurinic or apyrimidinic site) endonuclease OS=Mus musculus OX=10090 GN=Apex1 PE=1 SV=2	P28352	Apex1	35 kDa		unknown	0	0	0	0	2	0
Tumor protein D52 OS=Mus musculus OX=10090 GN=Tpd52 PE=1 SV=2	Q62393	Tpd52	24 kDa		unknown	0	0	0	0	2	0
Small ubiquitin-related modifier 1 OS=Mus musculus OX=10090 GN=Sumo1 PE=1 SV=1	P63166	Sumo1	12 kDa		unknown	0	0	0	0	2	0
Complement C1q tumor necrosis factor-related protein 5 OS=Mus musculus OX=10090 GN=C1qtnf5 PE=1 SV=1	Q8K479	C1qtnf5	25 kDa		unknown	0	0	0	0	2	0
Disintegrin and metalloproteinase domain-containing protein 17 OS=Mus musculus OX=10090 GN=Adam17 PE=1 SV=3	Q9Z0F8	Adam17	93 kDa		unknown	0	0	0	0	2	0
Eukaryotic translation initiation factor 1 OS=Mus musculus OX=10090 GN=Eif1 PE=1 SV=2	P48024	Eif1	13 kDa		unknown	0	0	0	0	2	0
Ubiquitin-conjugating enzyme E2 D3 OS=Mus musculus OX=10090 GN=Ube2d3 PE=1 SV=1	P61079	Ube2d3	17 kDa		unknown	0	0	0	0	2	0
Neuroblastoma suppressor of tumorigenicity 1 OS=Mus musculus OX=10090 GN=Nbl1 PE=1 SV=2	Q61477	Nbl1	19 kDa		unknown	0	0	0	0	2	0
Nectin-2 OS=Mus musculus OX=10090 GN=Nectin2 PE=1 SV=2	P32507	Nectin2	57 kDa		unknown	0	0	0	0	2	0
